# Supplementary material for: Unveiling a novel cancer hallmark by evaluation of neural infiltration in cancer
Source: Brief Bioinform. 2025 Mar 7;26(2):bbaf082. doi: 10.1093/bib/bbaf082 (PMC11886572; doi:10.1093/bib/bbaf082)
Supplement: Table_S1_bbaf082 [file table_s1_bbaf082.xlsx]

## Sheet: Sheet1
Table S1. Datasets for identifing differentially expressed neural genes.
Tissue	Cancer Type	Download	Dataset	Cancer samples	Normal samples	Expression normalization methods
Lung	Lung adenocarcinoma	TCGA	TCGA-LUAD	510	58	FPKM
Lung	Lung adenocarcinoma	GEO	GSE40419	87	77	RPKM
Lung	Lung adenocarcinoma	GEO	GSE46539	92	95	Model-based background correction
Lung	Lung adenocarcinoma	GEO	GSE19804	56	56	RMA
Colorectum	Colorectal cancer (colon adenocarcinoma [COAD] + rectum adenocarcinoma [READ])	TCGA	TCGA-COAD, TCGA-READ	616	51	FPKM
Colorectum	Colorectal cancer	GEO	GSE106582	77	117	Quantile normalization
Colorectum	Colorectal cancer	GEO	GSE117606	143	65	RMA
Colorectum	Colorectal cancer	GEO	GSE146889	42	38	RPKM
Brain	Glioma (glioblastoma [GBM] + low grade glioma [LGG])	TCGA, GTEx	TCGA-GBM, TCGA-LGG, GTEx (brain)	666 (TCGA)	570 (GTEx, RIN >7)	FPKM
Brain	Glioma	GEO	GSE108474	514	28	MAS5
Brain	Glioma (GBM)	GEO	GSE59612	75	17	FPKM
Brain	Glioma	ArrayExpress	E-MTAB-3892	170	9	RMA
Breast	Breast cancer	TCGA	TCGA-BRCA	1072	99	FPKM
Breast	Breast cancer	GEO	GSE70947	148	148	Quantile normalization
Breast	Breast cancer	GEO	GSE42568	104	17	RMA
Breast	Breast cancer	GEO	GSE58135	84	56	FPKM
Prostate	Prostate cancer	TCGA	TCGA-PRAD	481	51	FPKM
Prostate	Prostate cancer	GEO	GSE229904	136	35	TPM
Prostate	Prostate cancer	GEO	GSE70768	125	74	Quantile normalization
Prostate	Prostate cancer	GEO	GSE62872	264	160	RMA
Head and neck	Head and neck cancer (head and neck squamous cell carcinoma[ HNSCC])	TCGA	TCGA-HNSC	495	44	FPKM
Head and neck	Head and neck cancer (HNSCC)	GEO	GSE23036	63	5	RMA
Head and neck	Head and neck cancer (HNSCC)	GEO	GSE178537	39	19	TPM
Head and neck	Head and neck cancer	GEO	GSE83519	22	22	RMA
Skin	Melanoma (skin cutaneous melanoma [SKCM])	TCGA, GTEx	TCGA-SKCM, GTEx (skin)	103 (TCGA)	327 (GTEx, RIN >7)	FPKM
Skin	Melanoma	GEO	GSE98394	51	27	CPM
Skin	Melanoma	GEO	GSE15605	45	16	RMA
Skin	Melanoma	GEO	GSE46517	31	8	RMA
Kidney	Renal cell carcinoma (kidney renal cell carcinoma [KIRC] + Kidney renal papillary cell carcinoma [KIRP])	TCGA	TCGA-KIRC, TCGA-KIRP	813	104	FPKM
Kidney	Renal cell carcinoma	GEO	GSE167093	254	254	Quantile normalization
Kidney	Renal cell carcinoma (clear cell renal cell carcinoma, ccRCC)	GEO	GSE53757	72	72	MAS5
Kidney	Renal cell carcinoma (ccRCC)	GEO	GSE17895	138	22	RMA
Pancreas	Pancreatic cancer	TCGA, GTEx	TCGA-PAAD, GTEx (pancreas)	178	75 (GTEx, RIN >7)	FPKM
Pancreas	Pancreatic cancer (pancreatic ductal adenocarcinoma, PDAC)	GEO	GSE71729	145	134	Quantile normalization
Pancreas	Pancreatic cancer (PDAC)	GEO	GSE183795	139	102	RMA
Pancreas	Pancreatic cancer (PDAC)	GEO	GSE62165	118	13	RMA
Ovary	Ovarian cancer	TCGA, GTEx	TCGA-OV, GTEx (ovary)	420	54 (GTEx, RIN >7)	FPKM
Ovary	Ovarian cancer	GEO	GSE26712	185	10	RMA
Ovary	Ovarian cancer	GEO	GSE66957	57	12	RMA
Ovary	Ovarian cancer (serous epithelial ovarian cancer [EOC])	GEO	GSE51088	135	20	LOWESS normalization
* FPKM (Fragments Per Kilobase per Million);FPKM (Reads Per Kilobase per Million); CPM (Reads Per Kilobase per Million); RMA (Reads Per Kilobase per Million); LOWESS (locally weighted scatterplot smoothing); TPM (Transcripts Per Million)
