# Supplementary material for: Unveiling a novel cancer hallmark by evaluation of neural infiltration in cancer
Source: Brief Bioinform. 2025 Mar 7;26(2):bbaf082. doi: 10.1093/bib/bbaf082 (PMC11886572; doi:10.1093/bib/bbaf082)
Supplement: Table_S3_bbaf082 [file table_s3_bbaf082.xlsx]

## Sheet: Sheet1
Table S3. Neural genes.
Group	Source	Class	Ensembl id	Symbol
Neural markers	KEGG	04080 Neuroactive ligand-receptor interaction [PATH:hsa04080]	1128	CHRM1
Neural markers	KEGG	04080 Neuroactive ligand-receptor interaction [PATH:hsa04080]	1129	CHRM2
Neural markers	KEGG	04080 Neuroactive ligand-receptor interaction [PATH:hsa04080]	1131	CHRM3
Neural markers	KEGG	04080 Neuroactive ligand-receptor interaction [PATH:hsa04080]	1132	CHRM4
Neural markers	KEGG	04080 Neuroactive ligand-receptor interaction [PATH:hsa04080]	1133	CHRM5
Neural markers	KEGG	04080 Neuroactive ligand-receptor interaction [PATH:hsa04080]	148	ADRA1A
Neural markers	KEGG	04080 Neuroactive ligand-receptor interaction [PATH:hsa04080]	147	ADRA1B
Neural markers	KEGG	04080 Neuroactive ligand-receptor interaction [PATH:hsa04080]	146	ADRA1D
Neural markers	KEGG	04080 Neuroactive ligand-receptor interaction [PATH:hsa04080]	150	ADRA2A
Neural markers	KEGG	04080 Neuroactive ligand-receptor interaction [PATH:hsa04080]	151	ADRA2B
Neural markers	KEGG	04080 Neuroactive ligand-receptor interaction [PATH:hsa04080]	152	ADRA2C
Neural markers	KEGG	04080 Neuroactive ligand-receptor interaction [PATH:hsa04080]	153	ADRB1
Neural markers	KEGG	04080 Neuroactive ligand-receptor interaction [PATH:hsa04080]	154	ADRB2
Neural markers	KEGG	04080 Neuroactive ligand-receptor interaction [PATH:hsa04080]	155	ADRB3
Neural markers	KEGG	04080 Neuroactive ligand-receptor interaction [PATH:hsa04080]	1812	DRD1
Neural markers	KEGG	04080 Neuroactive ligand-receptor interaction [PATH:hsa04080]	1813	DRD2
Neural markers	KEGG	04080 Neuroactive ligand-receptor interaction [PATH:hsa04080]	1814	DRD3
Neural markers	KEGG	04080 Neuroactive ligand-receptor interaction [PATH:hsa04080]	1815	DRD4
Neural markers	KEGG	04080 Neuroactive ligand-receptor interaction [PATH:hsa04080]	1816	DRD5
Neural markers	KEGG	04080 Neuroactive ligand-receptor interaction [PATH:hsa04080]	3269	HRH1
Neural markers	KEGG	04080 Neuroactive ligand-receptor interaction [PATH:hsa04080]	3274	HRH2
Neural markers	KEGG	04080 Neuroactive ligand-receptor interaction [PATH:hsa04080]	11255	HRH3
Neural markers	KEGG	04080 Neuroactive ligand-receptor interaction [PATH:hsa04080]	59340	HRH4
Neural markers	KEGG	04080 Neuroactive ligand-receptor interaction [PATH:hsa04080]	3350	HTR1A
Neural markers	KEGG	04080 Neuroactive ligand-receptor interaction [PATH:hsa04080]	3351	HTR1B
Neural markers	KEGG	04080 Neuroactive ligand-receptor interaction [PATH:hsa04080]	3352	HTR1D
Neural markers	KEGG	04080 Neuroactive ligand-receptor interaction [PATH:hsa04080]	3354	HTR1E
Neural markers	KEGG	04080 Neuroactive ligand-receptor interaction [PATH:hsa04080]	3355	HTR1F
Neural markers	KEGG	04080 Neuroactive ligand-receptor interaction [PATH:hsa04080]	3356	HTR2A
Neural markers	KEGG	04080 Neuroactive ligand-receptor interaction [PATH:hsa04080]	3357	HTR2B
Neural markers	KEGG	04080 Neuroactive ligand-receptor interaction [PATH:hsa04080]	3358	HTR2C
Neural markers	KEGG	04080 Neuroactive ligand-receptor interaction [PATH:hsa04080]	3360	HTR4
Neural markers	KEGG	04080 Neuroactive ligand-receptor interaction [PATH:hsa04080]	3361	HTR5A
Neural markers	KEGG	04080 Neuroactive ligand-receptor interaction [PATH:hsa04080]	3362	HTR6
Neural markers	KEGG	04080 Neuroactive ligand-receptor interaction [PATH:hsa04080]	3363	HTR7
Neural markers	KEGG	04080 Neuroactive ligand-receptor interaction [PATH:hsa04080]	134860	TAAR9
Neural markers	KEGG	04080 Neuroactive ligand-receptor interaction [PATH:hsa04080]	319100	TAAR6
Neural markers	KEGG	04080 Neuroactive ligand-receptor interaction [PATH:hsa04080]	134864	TAAR1
Neural markers	KEGG	04080 Neuroactive ligand-receptor interaction [PATH:hsa04080]	83551	TAAR8
Neural markers	KEGG	04080 Neuroactive ligand-receptor interaction [PATH:hsa04080]	9038	TAAR5
Neural markers	KEGG	04080 Neuroactive ligand-receptor interaction [PATH:hsa04080]	9287	TAAR2
Neural markers	KEGG	04080 Neuroactive ligand-receptor interaction [PATH:hsa04080]	183	AGT
Neural markers	KEGG	04080 Neuroactive ligand-receptor interaction [PATH:hsa04080]	185	AGTR1
Neural markers	KEGG	04080 Neuroactive ligand-receptor interaction [PATH:hsa04080]	186	AGTR2
Neural markers	KEGG	04080 Neuroactive ligand-receptor interaction [PATH:hsa04080]	8862	APLN
Neural markers	KEGG	04080 Neuroactive ligand-receptor interaction [PATH:hsa04080]	100506013	APELA
Neural markers	KEGG	04080 Neuroactive ligand-receptor interaction [PATH:hsa04080]	187	APLNR
Neural markers	KEGG	04080 Neuroactive ligand-receptor interaction [PATH:hsa04080]	4828	NMB
Neural markers	KEGG	04080 Neuroactive ligand-receptor interaction [PATH:hsa04080]	2922	GRP
Neural markers	KEGG	04080 Neuroactive ligand-receptor interaction [PATH:hsa04080]	4829	NMBR
Neural markers	KEGG	04080 Neuroactive ligand-receptor interaction [PATH:hsa04080]	2925	GRPR
Neural markers	KEGG	04080 Neuroactive ligand-receptor interaction [PATH:hsa04080]	680	BRS3
Neural markers	KEGG	04080 Neuroactive ligand-receptor interaction [PATH:hsa04080]	3827	KNG1
Neural markers	KEGG	04080 Neuroactive ligand-receptor interaction [PATH:hsa04080]	623	BDKRB1
Neural markers	KEGG	04080 Neuroactive ligand-receptor interaction [PATH:hsa04080]	624	BDKRB2
Neural markers	KEGG	04080 Neuroactive ligand-receptor interaction [PATH:hsa04080]	718	C3
Neural markers	KEGG	04080 Neuroactive ligand-receptor interaction [PATH:hsa04080]	719	C3AR1
Neural markers	KEGG	04080 Neuroactive ligand-receptor interaction [PATH:hsa04080]	727	C5
Neural markers	KEGG	04080 Neuroactive ligand-receptor interaction [PATH:hsa04080]	728	C5AR1
Neural markers	KEGG	04080 Neuroactive ligand-receptor interaction [PATH:hsa04080]	7425	VGF
Neural markers	KEGG	04080 Neuroactive ligand-receptor interaction [PATH:hsa04080]	2357	FPR1
Neural markers	KEGG	04080 Neuroactive ligand-receptor interaction [PATH:hsa04080]	2359	FPR3
Neural markers	KEGG	04080 Neuroactive ligand-receptor interaction [PATH:hsa04080]	2358	FPR2
Neural markers	KEGG	04080 Neuroactive ligand-receptor interaction [PATH:hsa04080]	885	CCK
Neural markers	KEGG	04080 Neuroactive ligand-receptor interaction [PATH:hsa04080]	886	CCKAR
Neural markers	KEGG	04080 Neuroactive ligand-receptor interaction [PATH:hsa04080]	887	CCKBR
Neural markers	KEGG	04080 Neuroactive ligand-receptor interaction [PATH:hsa04080]	1906	EDN1
Neural markers	KEGG	04080 Neuroactive ligand-receptor interaction [PATH:hsa04080]	1907	EDN2
Neural markers	KEGG	04080 Neuroactive ligand-receptor interaction [PATH:hsa04080]	1908	EDN3
Neural markers	KEGG	04080 Neuroactive ligand-receptor interaction [PATH:hsa04080]	1909	EDNRA
Neural markers	KEGG	04080 Neuroactive ligand-receptor interaction [PATH:hsa04080]	1910	EDNRB
Neural markers	KEGG	04080 Neuroactive ligand-receptor interaction [PATH:hsa04080]	51083	GAL
Neural markers	KEGG	04080 Neuroactive ligand-receptor interaction [PATH:hsa04080]	85569	GALP
Neural markers	KEGG	04080 Neuroactive ligand-receptor interaction [PATH:hsa04080]	80763	SPX
Neural markers	KEGG	04080 Neuroactive ligand-receptor interaction [PATH:hsa04080]	2587	GALR1
Neural markers	KEGG	04080 Neuroactive ligand-receptor interaction [PATH:hsa04080]	8811	GALR2
Neural markers	KEGG	04080 Neuroactive ligand-receptor interaction [PATH:hsa04080]	8484	GALR3
Neural markers	KEGG	04080 Neuroactive ligand-receptor interaction [PATH:hsa04080]	51738	GHRL
Neural markers	KEGG	04080 Neuroactive ligand-receptor interaction [PATH:hsa04080]	2693	GHSR
Neural markers	KEGG	04080 Neuroactive ligand-receptor interaction [PATH:hsa04080]	3814	KISS1
Neural markers	KEGG	04080 Neuroactive ligand-receptor interaction [PATH:hsa04080]	84634	KISS1R
Neural markers	KEGG	04080 Neuroactive ligand-receptor interaction [PATH:hsa04080]	5443	POMC
Neural markers	KEGG	04080 Neuroactive ligand-receptor interaction [PATH:hsa04080]	4157	MC1R
Neural markers	KEGG	04080 Neuroactive ligand-receptor interaction [PATH:hsa04080]	4158	MC2R
Neural markers	KEGG	04080 Neuroactive ligand-receptor interaction [PATH:hsa04080]	4159	MC3R
Neural markers	KEGG	04080 Neuroactive ligand-receptor interaction [PATH:hsa04080]	4160	MC4R
Neural markers	KEGG	04080 Neuroactive ligand-receptor interaction [PATH:hsa04080]	4161	MC5R
Neural markers	KEGG	04080 Neuroactive ligand-receptor interaction [PATH:hsa04080]	4295	MLN
Neural markers	KEGG	04080 Neuroactive ligand-receptor interaction [PATH:hsa04080]	2862	MLNR
Neural markers	KEGG	04080 Neuroactive ligand-receptor interaction [PATH:hsa04080]	10874	NMU
Neural markers	KEGG	04080 Neuroactive ligand-receptor interaction [PATH:hsa04080]	129521	NMS
Neural markers	KEGG	04080 Neuroactive ligand-receptor interaction [PATH:hsa04080]	10316	NMUR1
Neural markers	KEGG	04080 Neuroactive ligand-receptor interaction [PATH:hsa04080]	56923	NMUR2
Neural markers	KEGG	04080 Neuroactive ligand-receptor interaction [PATH:hsa04080]	8620	NPFF
Neural markers	KEGG	04080 Neuroactive ligand-receptor interaction [PATH:hsa04080]	64111	NPVF
Neural markers	KEGG	04080 Neuroactive ligand-receptor interaction [PATH:hsa04080]	64106	NPFFR1
Neural markers	KEGG	04080 Neuroactive ligand-receptor interaction [PATH:hsa04080]	10886	NPFFR2
Neural markers	KEGG	04080 Neuroactive ligand-receptor interaction [PATH:hsa04080]	594857	NPS
Neural markers	KEGG	04080 Neuroactive ligand-receptor interaction [PATH:hsa04080]	387129	NPSR1
Neural markers	KEGG	04080 Neuroactive ligand-receptor interaction [PATH:hsa04080]	4852	NPY
Neural markers	KEGG	04080 Neuroactive ligand-receptor interaction [PATH:hsa04080]	5697	PYY
Neural markers	KEGG	04080 Neuroactive ligand-receptor interaction [PATH:hsa04080]	5539	PPY
Neural markers	KEGG	04080 Neuroactive ligand-receptor interaction [PATH:hsa04080]	4886	NPY1R
Neural markers	KEGG	04080 Neuroactive ligand-receptor interaction [PATH:hsa04080]	4887	NPY2R
Neural markers	KEGG	04080 Neuroactive ligand-receptor interaction [PATH:hsa04080]	5540	NPY4R
Neural markers	KEGG	04080 Neuroactive ligand-receptor interaction [PATH:hsa04080]	100996758	NPY4R2
Neural markers	KEGG	04080 Neuroactive ligand-receptor interaction [PATH:hsa04080]	4889	NPY5R
Neural markers	KEGG	04080 Neuroactive ligand-receptor interaction [PATH:hsa04080]	10888	GPR83
Neural markers	KEGG	04080 Neuroactive ligand-receptor interaction [PATH:hsa04080]	283869	NPW
Neural markers	KEGG	04080 Neuroactive ligand-receptor interaction [PATH:hsa04080]	256933	NPB
Neural markers	KEGG	04080 Neuroactive ligand-receptor interaction [PATH:hsa04080]	2831	NPBWR1
Neural markers	KEGG	04080 Neuroactive ligand-receptor interaction [PATH:hsa04080]	2832	NPBWR2
Neural markers	KEGG	04080 Neuroactive ligand-receptor interaction [PATH:hsa04080]	4922	NTS
Neural markers	KEGG	04080 Neuroactive ligand-receptor interaction [PATH:hsa04080]	4923	NTSR1
Neural markers	KEGG	04080 Neuroactive ligand-receptor interaction [PATH:hsa04080]	23620	NTSR2
Neural markers	KEGG	04080 Neuroactive ligand-receptor interaction [PATH:hsa04080]	5179	PENK
Neural markers	KEGG	04080 Neuroactive ligand-receptor interaction [PATH:hsa04080]	5173	PDYN
Neural markers	KEGG	04080 Neuroactive ligand-receptor interaction [PATH:hsa04080]	5368	PNOC
Neural markers	KEGG	04080 Neuroactive ligand-receptor interaction [PATH:hsa04080]	4985	OPRD1
Neural markers	KEGG	04080 Neuroactive ligand-receptor interaction [PATH:hsa04080]	4986	OPRK1
Neural markers	KEGG	04080 Neuroactive ligand-receptor interaction [PATH:hsa04080]	4988	OPRM1
Neural markers	KEGG	04080 Neuroactive ligand-receptor interaction [PATH:hsa04080]	4987	OPRL1
Neural markers	KEGG	04080 Neuroactive ligand-receptor interaction [PATH:hsa04080]	347148	QRFP
Neural markers	KEGG	04080 Neuroactive ligand-receptor interaction [PATH:hsa04080]	84109	QRFPR
Neural markers	KEGG	04080 Neuroactive ligand-receptor interaction [PATH:hsa04080]	3060	HCRT
Neural markers	KEGG	04080 Neuroactive ligand-receptor interaction [PATH:hsa04080]	3061	HCRTR1
Neural markers	KEGG	04080 Neuroactive ligand-receptor interaction [PATH:hsa04080]	3062	HCRTR2
Neural markers	KEGG	04080 Neuroactive ligand-receptor interaction [PATH:hsa04080]	5020	OXT
Neural markers	KEGG	04080 Neuroactive ligand-receptor interaction [PATH:hsa04080]	5021	OXTR
Neural markers	KEGG	04080 Neuroactive ligand-receptor interaction [PATH:hsa04080]	6750	SST
Neural markers	KEGG	04080 Neuroactive ligand-receptor interaction [PATH:hsa04080]	1325	CORT
Neural markers	KEGG	04080 Neuroactive ligand-receptor interaction [PATH:hsa04080]	6751	SSTR1
Neural markers	KEGG	04080 Neuroactive ligand-receptor interaction [PATH:hsa04080]	6752	SSTR2
Neural markers	KEGG	04080 Neuroactive ligand-receptor interaction [PATH:hsa04080]	6753	SSTR3
Neural markers	KEGG	04080 Neuroactive ligand-receptor interaction [PATH:hsa04080]	6754	SSTR4
Neural markers	KEGG	04080 Neuroactive ligand-receptor interaction [PATH:hsa04080]	6755	SSTR5
Neural markers	KEGG	04080 Neuroactive ligand-receptor interaction [PATH:hsa04080]	6863	TAC1
Neural markers	KEGG	04080 Neuroactive ligand-receptor interaction [PATH:hsa04080]	255061	TAC4
Neural markers	KEGG	04080 Neuroactive ligand-receptor interaction [PATH:hsa04080]	6869	TACR1
Neural markers	KEGG	04080 Neuroactive ligand-receptor interaction [PATH:hsa04080]	6865	TACR2
Neural markers	KEGG	04080 Neuroactive ligand-receptor interaction [PATH:hsa04080]	6866	TAC3
Neural markers	KEGG	04080 Neuroactive ligand-receptor interaction [PATH:hsa04080]	6870	TACR3
Neural markers	KEGG	04080 Neuroactive ligand-receptor interaction [PATH:hsa04080]	10911	UTS2
Neural markers	KEGG	04080 Neuroactive ligand-receptor interaction [PATH:hsa04080]	257313	UTS2B
Neural markers	KEGG	04080 Neuroactive ligand-receptor interaction [PATH:hsa04080]	2837	UTS2R
Neural markers	KEGG	04080 Neuroactive ligand-receptor interaction [PATH:hsa04080]	551	AVP
Neural markers	KEGG	04080 Neuroactive ligand-receptor interaction [PATH:hsa04080]	552	AVPR1A
Neural markers	KEGG	04080 Neuroactive ligand-receptor interaction [PATH:hsa04080]	553	AVPR1B
Neural markers	KEGG	04080 Neuroactive ligand-receptor interaction [PATH:hsa04080]	554	AVPR2
Neural markers	KEGG	04080 Neuroactive ligand-receptor interaction [PATH:hsa04080]	2147	F2
Neural markers	KEGG	04080 Neuroactive ligand-receptor interaction [PATH:hsa04080]	1511	CTSG
Neural markers	KEGG	04080 Neuroactive ligand-receptor interaction [PATH:hsa04080]	3001	GZMA
Neural markers	KEGG	04080 Neuroactive ligand-receptor interaction [PATH:hsa04080]	5340	PLG
Neural markers	KEGG	04080 Neuroactive ligand-receptor interaction [PATH:hsa04080]	5646	PRSS3
Neural markers	KEGG	04080 Neuroactive ligand-receptor interaction [PATH:hsa04080]	5645	PRSS2
Neural markers	KEGG	04080 Neuroactive ligand-receptor interaction [PATH:hsa04080]	5644	PRSS1
Neural markers	KEGG	04080 Neuroactive ligand-receptor interaction [PATH:hsa04080]	2149	F2R
Neural markers	KEGG	04080 Neuroactive ligand-receptor interaction [PATH:hsa04080]	2150	F2RL1
Neural markers	KEGG	04080 Neuroactive ligand-receptor interaction [PATH:hsa04080]	2151	F2RL2
Neural markers	KEGG	04080 Neuroactive ligand-receptor interaction [PATH:hsa04080]	9002	F2RL3
Neural markers	KEGG	04080 Neuroactive ligand-receptor interaction [PATH:hsa04080]	56288	PARD3
Neural markers	KEGG	04080 Neuroactive ligand-receptor interaction [PATH:hsa04080]	51052	PRLH
Neural markers	KEGG	04080 Neuroactive ligand-receptor interaction [PATH:hsa04080]	2834	PRLHR
Neural markers	KEGG	04080 Neuroactive ligand-receptor interaction [PATH:hsa04080]	5367	PMCH
Neural markers	KEGG	04080 Neuroactive ligand-receptor interaction [PATH:hsa04080]	2847	MCHR1
Neural markers	KEGG	04080 Neuroactive ligand-receptor interaction [PATH:hsa04080]	84539	MCHR2
Neural markers	KEGG	04080 Neuroactive ligand-receptor interaction [PATH:hsa04080]	2488	FSHB
Neural markers	KEGG	04080 Neuroactive ligand-receptor interaction [PATH:hsa04080]	1081	CGA
Neural markers	KEGG	04080 Neuroactive ligand-receptor interaction [PATH:hsa04080]	2492	FSHR
Neural markers	KEGG	04080 Neuroactive ligand-receptor interaction [PATH:hsa04080]	3972	LHB
Neural markers	KEGG	04080 Neuroactive ligand-receptor interaction [PATH:hsa04080]	3973	LHCGR
Neural markers	KEGG	04080 Neuroactive ligand-receptor interaction [PATH:hsa04080]	7252	TSHB
Neural markers	KEGG	04080 Neuroactive ligand-receptor interaction [PATH:hsa04080]	170589	GPHA2
Neural markers	KEGG	04080 Neuroactive ligand-receptor interaction [PATH:hsa04080]	122876	GPHB5
Neural markers	KEGG	04080 Neuroactive ligand-receptor interaction [PATH:hsa04080]	7253	TSHR
Neural markers	KEGG	04080 Neuroactive ligand-receptor interaction [PATH:hsa04080]	5729	PTGDR
Neural markers	KEGG	04080 Neuroactive ligand-receptor interaction [PATH:hsa04080]	5731	PTGER1
Neural markers	KEGG	04080 Neuroactive ligand-receptor interaction [PATH:hsa04080]	5732	PTGER2
Neural markers	KEGG	04080 Neuroactive ligand-receptor interaction [PATH:hsa04080]	5733	PTGER3
Neural markers	KEGG	04080 Neuroactive ligand-receptor interaction [PATH:hsa04080]	5734	PTGER4
Neural markers	KEGG	04080 Neuroactive ligand-receptor interaction [PATH:hsa04080]	5737	PTGFR
Neural markers	KEGG	04080 Neuroactive ligand-receptor interaction [PATH:hsa04080]	5739	PTGIR
Neural markers	KEGG	04080 Neuroactive ligand-receptor interaction [PATH:hsa04080]	6915	TBXA2R
Neural markers	KEGG	04080 Neuroactive ligand-receptor interaction [PATH:hsa04080]	134	ADORA1
Neural markers	KEGG	04080 Neuroactive ligand-receptor interaction [PATH:hsa04080]	135	ADORA2A
Neural markers	KEGG	04080 Neuroactive ligand-receptor interaction [PATH:hsa04080]	136	ADORA2B
Neural markers	KEGG	04080 Neuroactive ligand-receptor interaction [PATH:hsa04080]	140	ADORA3
Neural markers	KEGG	04080 Neuroactive ligand-receptor interaction [PATH:hsa04080]	5029	P2RY2
Neural markers	KEGG	04080 Neuroactive ligand-receptor interaction [PATH:hsa04080]	5028	P2RY1
Neural markers	KEGG	04080 Neuroactive ligand-receptor interaction [PATH:hsa04080]	5030	P2RY4
Neural markers	KEGG	04080 Neuroactive ligand-receptor interaction [PATH:hsa04080]	5031	P2RY6
Neural markers	KEGG	04080 Neuroactive ligand-receptor interaction [PATH:hsa04080]	10161	LPAR6
Neural markers	KEGG	04080 Neuroactive ligand-receptor interaction [PATH:hsa04080]	27334	P2RY10
Neural markers	KEGG	04080 Neuroactive ligand-receptor interaction [PATH:hsa04080]	9934	P2RY14
Neural markers	KEGG	04080 Neuroactive ligand-receptor interaction [PATH:hsa04080]	286530	P2RY8
Neural markers	KEGG	04080 Neuroactive ligand-receptor interaction [PATH:hsa04080]	5032	P2RY11
Neural markers	KEGG	04080 Neuroactive ligand-receptor interaction [PATH:hsa04080]	53829	P2RY13
Neural markers	KEGG	04080 Neuroactive ligand-receptor interaction [PATH:hsa04080]	2859	GPR35
Neural markers	KEGG	04080 Neuroactive ligand-receptor interaction [PATH:hsa04080]	1268	CNR1
Neural markers	KEGG	04080 Neuroactive ligand-receptor interaction [PATH:hsa04080]	1269	CNR2
Neural markers	KEGG	04080 Neuroactive ligand-receptor interaction [PATH:hsa04080]	5724	PTAFR
Neural markers	KEGG	04080 Neuroactive ligand-receptor interaction [PATH:hsa04080]	2796	GNRH1
Neural markers	KEGG	04080 Neuroactive ligand-receptor interaction [PATH:hsa04080]	2797	GNRH2
Neural markers	KEGG	04080 Neuroactive ligand-receptor interaction [PATH:hsa04080]	2798	GNRHR
Neural markers	KEGG	04080 Neuroactive ligand-receptor interaction [PATH:hsa04080]	7200	TRH
Neural markers	KEGG	04080 Neuroactive ligand-receptor interaction [PATH:hsa04080]	7201	TRHR
Neural markers	KEGG	04080 Neuroactive ligand-receptor interaction [PATH:hsa04080]	4543	MTNR1A
Neural markers	KEGG	04080 Neuroactive ligand-receptor interaction [PATH:hsa04080]	4544	MTNR1B
Neural markers	KEGG	04080 Neuroactive ligand-receptor interaction [PATH:hsa04080]	9248	GPR50
Neural markers	KEGG	04080 Neuroactive ligand-receptor interaction [PATH:hsa04080]	1902	LPAR1
Neural markers	KEGG	04080 Neuroactive ligand-receptor interaction [PATH:hsa04080]	9170	LPAR2
Neural markers	KEGG	04080 Neuroactive ligand-receptor interaction [PATH:hsa04080]	23566	LPAR3
Neural markers	KEGG	04080 Neuroactive ligand-receptor interaction [PATH:hsa04080]	2846	LPAR4
Neural markers	KEGG	04080 Neuroactive ligand-receptor interaction [PATH:hsa04080]	1901	S1PR1
Neural markers	KEGG	04080 Neuroactive ligand-receptor interaction [PATH:hsa04080]	9294	S1PR2
Neural markers	KEGG	04080 Neuroactive ligand-receptor interaction [PATH:hsa04080]	1903	S1PR3
Neural markers	KEGG	04080 Neuroactive ligand-receptor interaction [PATH:hsa04080]	8698	S1PR4
Neural markers	KEGG	04080 Neuroactive ligand-receptor interaction [PATH:hsa04080]	53637	S1PR5
Neural markers	KEGG	04080 Neuroactive ligand-receptor interaction [PATH:hsa04080]	1241	LTB4R
Neural markers	KEGG	04080 Neuroactive ligand-receptor interaction [PATH:hsa04080]	56413	LTB4R2
Neural markers	KEGG	04080 Neuroactive ligand-receptor interaction [PATH:hsa04080]	4142	MAS1
Neural markers	KEGG	04080 Neuroactive ligand-receptor interaction [PATH:hsa04080]	6013	RLN1
Neural markers	KEGG	04080 Neuroactive ligand-receptor interaction [PATH:hsa04080]	6019	RLN2
Neural markers	KEGG	04080 Neuroactive ligand-receptor interaction [PATH:hsa04080]	117579	RLN3
Neural markers	KEGG	04080 Neuroactive ligand-receptor interaction [PATH:hsa04080]	3640	INSL3
Neural markers	KEGG	04080 Neuroactive ligand-receptor interaction [PATH:hsa04080]	10022	INSL5
Neural markers	KEGG	04080 Neuroactive ligand-receptor interaction [PATH:hsa04080]	59350	RXFP1
Neural markers	KEGG	04080 Neuroactive ligand-receptor interaction [PATH:hsa04080]	122042	RXFP2
Neural markers	KEGG	04080 Neuroactive ligand-receptor interaction [PATH:hsa04080]	51289	RXFP3
Neural markers	KEGG	04080 Neuroactive ligand-receptor interaction [PATH:hsa04080]	339403	RXFP4
Neural markers	KEGG	04080 Neuroactive ligand-receptor interaction [PATH:hsa04080]	10800	CYSLTR1
Neural markers	KEGG	04080 Neuroactive ligand-receptor interaction [PATH:hsa04080]	57105	CYSLTR2
Neural markers	KEGG	04080 Neuroactive ligand-receptor interaction [PATH:hsa04080]	796	CALCA
Neural markers	KEGG	04080 Neuroactive ligand-receptor interaction [PATH:hsa04080]	797	CALCB
Neural markers	KEGG	04080 Neuroactive ligand-receptor interaction [PATH:hsa04080]	133	ADM
Neural markers	KEGG	04080 Neuroactive ligand-receptor interaction [PATH:hsa04080]	79924	ADM2
Neural markers	KEGG	04080 Neuroactive ligand-receptor interaction [PATH:hsa04080]	3375	IAPP
Neural markers	KEGG	04080 Neuroactive ligand-receptor interaction [PATH:hsa04080]	799	CALCR
Neural markers	KEGG	04080 Neuroactive ligand-receptor interaction [PATH:hsa04080]	10203	CALCRL
Neural markers	KEGG	04080 Neuroactive ligand-receptor interaction [PATH:hsa04080]	1392	CRH
Neural markers	KEGG	04080 Neuroactive ligand-receptor interaction [PATH:hsa04080]	7349	UCN
Neural markers	KEGG	04080 Neuroactive ligand-receptor interaction [PATH:hsa04080]	114131	UCN3
Neural markers	KEGG	04080 Neuroactive ligand-receptor interaction [PATH:hsa04080]	90226	UCN2
Neural markers	KEGG	04080 Neuroactive ligand-receptor interaction [PATH:hsa04080]	1394	CRHR1
Neural markers	KEGG	04080 Neuroactive ligand-receptor interaction [PATH:hsa04080]	1395	CRHR2
Neural markers	KEGG	04080 Neuroactive ligand-receptor interaction [PATH:hsa04080]	2695	GIP
Neural markers	KEGG	04080 Neuroactive ligand-receptor interaction [PATH:hsa04080]	2696	GIPR
Neural markers	KEGG	04080 Neuroactive ligand-receptor interaction [PATH:hsa04080]	2641	GCG
Neural markers	KEGG	04080 Neuroactive ligand-receptor interaction [PATH:hsa04080]	2642	GCGR
Neural markers	KEGG	04080 Neuroactive ligand-receptor interaction [PATH:hsa04080]	2740	GLP1R
Neural markers	KEGG	04080 Neuroactive ligand-receptor interaction [PATH:hsa04080]	9340	GLP2R
Neural markers	KEGG	04080 Neuroactive ligand-receptor interaction [PATH:hsa04080]	2691	GHRH
Neural markers	KEGG	04080 Neuroactive ligand-receptor interaction [PATH:hsa04080]	2692	GHRHR
Neural markers	KEGG	04080 Neuroactive ligand-receptor interaction [PATH:hsa04080]	5741	PTH
Neural markers	KEGG	04080 Neuroactive ligand-receptor interaction [PATH:hsa04080]	113091	PTH2
Neural markers	KEGG	04080 Neuroactive ligand-receptor interaction [PATH:hsa04080]	5745	PTH1R
Neural markers	KEGG	04080 Neuroactive ligand-receptor interaction [PATH:hsa04080]	5746	PTH2R
Neural markers	KEGG	04080 Neuroactive ligand-receptor interaction [PATH:hsa04080]	116	ADCYAP1
Neural markers	KEGG	04080 Neuroactive ligand-receptor interaction [PATH:hsa04080]	117	ADCYAP1R1
Neural markers	KEGG	04080 Neuroactive ligand-receptor interaction [PATH:hsa04080]	6343	SCT
Neural markers	KEGG	04080 Neuroactive ligand-receptor interaction [PATH:hsa04080]	6344	SCTR
Neural markers	KEGG	04080 Neuroactive ligand-receptor interaction [PATH:hsa04080]	7432	VIP
Neural markers	KEGG	04080 Neuroactive ligand-receptor interaction [PATH:hsa04080]	7433	VIPR1
Neural markers	KEGG	04080 Neuroactive ligand-receptor interaction [PATH:hsa04080]	7434	VIPR2
Neural markers	KEGG	04080 Neuroactive ligand-receptor interaction [PATH:hsa04080]	2911	GRM1
Neural markers	KEGG	04080 Neuroactive ligand-receptor interaction [PATH:hsa04080]	2912	GRM2
Neural markers	KEGG	04080 Neuroactive ligand-receptor interaction [PATH:hsa04080]	2913	GRM3
Neural markers	KEGG	04080 Neuroactive ligand-receptor interaction [PATH:hsa04080]	2914	GRM4
Neural markers	KEGG	04080 Neuroactive ligand-receptor interaction [PATH:hsa04080]	2915	GRM5
Neural markers	KEGG	04080 Neuroactive ligand-receptor interaction [PATH:hsa04080]	2916	GRM6
Neural markers	KEGG	04080 Neuroactive ligand-receptor interaction [PATH:hsa04080]	2917	GRM7
Neural markers	KEGG	04080 Neuroactive ligand-receptor interaction [PATH:hsa04080]	2918	GRM8
Neural markers	KEGG	04080 Neuroactive ligand-receptor interaction [PATH:hsa04080]	2550	GABBR1
Neural markers	KEGG	04080 Neuroactive ligand-receptor interaction [PATH:hsa04080]	9568	GABBR2
Neural markers	KEGG	04080 Neuroactive ligand-receptor interaction [PATH:hsa04080]	165829	GPR156
Neural markers	KEGG	04080 Neuroactive ligand-receptor interaction [PATH:hsa04080]	2902	GRIN1
Neural markers	KEGG	04080 Neuroactive ligand-receptor interaction [PATH:hsa04080]	2903	GRIN2A
Neural markers	KEGG	04080 Neuroactive ligand-receptor interaction [PATH:hsa04080]	2904	GRIN2B
Neural markers	KEGG	04080 Neuroactive ligand-receptor interaction [PATH:hsa04080]	2905	GRIN2C
Neural markers	KEGG	04080 Neuroactive ligand-receptor interaction [PATH:hsa04080]	2906	GRIN2D
Neural markers	KEGG	04080 Neuroactive ligand-receptor interaction [PATH:hsa04080]	116443	GRIN3A
Neural markers	KEGG	04080 Neuroactive ligand-receptor interaction [PATH:hsa04080]	116444	GRIN3B
Neural markers	KEGG	04080 Neuroactive ligand-receptor interaction [PATH:hsa04080]	2554	GABRA1
Neural markers	KEGG	04080 Neuroactive ligand-receptor interaction [PATH:hsa04080]	2555	GABRA2
Neural markers	KEGG	04080 Neuroactive ligand-receptor interaction [PATH:hsa04080]	2556	GABRA3
Neural markers	KEGG	04080 Neuroactive ligand-receptor interaction [PATH:hsa04080]	2557	GABRA4
Neural markers	KEGG	04080 Neuroactive ligand-receptor interaction [PATH:hsa04080]	2558	GABRA5
Neural markers	KEGG	04080 Neuroactive ligand-receptor interaction [PATH:hsa04080]	2559	GABRA6
Neural markers	KEGG	04080 Neuroactive ligand-receptor interaction [PATH:hsa04080]	2560	GABRB1
Neural markers	KEGG	04080 Neuroactive ligand-receptor interaction [PATH:hsa04080]	2562	GABRB3
Neural markers	KEGG	04080 Neuroactive ligand-receptor interaction [PATH:hsa04080]	2561	GABRB2
Neural markers	KEGG	04080 Neuroactive ligand-receptor interaction [PATH:hsa04080]	2563	GABRD
Neural markers	KEGG	04080 Neuroactive ligand-receptor interaction [PATH:hsa04080]	2564	GABRE
Neural markers	KEGG	04080 Neuroactive ligand-receptor interaction [PATH:hsa04080]	2565	GABRG1
Neural markers	KEGG	04080 Neuroactive ligand-receptor interaction [PATH:hsa04080]	2566	GABRG2
Neural markers	KEGG	04080 Neuroactive ligand-receptor interaction [PATH:hsa04080]	2567	GABRG3
Neural markers	KEGG	04080 Neuroactive ligand-receptor interaction [PATH:hsa04080]	2568	GABRP
Neural markers	KEGG	04080 Neuroactive ligand-receptor interaction [PATH:hsa04080]	2569	GABRR1
Neural markers	KEGG	04080 Neuroactive ligand-receptor interaction [PATH:hsa04080]	2570	GABRR2
Neural markers	KEGG	04080 Neuroactive ligand-receptor interaction [PATH:hsa04080]	200959	GABRR3
Neural markers	KEGG	04080 Neuroactive ligand-receptor interaction [PATH:hsa04080]	55879	GABRQ
Neural markers	KEGG	04080 Neuroactive ligand-receptor interaction [PATH:hsa04080]	57152	SLURP1
Neural markers	KEGG	04080 Neuroactive ligand-receptor interaction [PATH:hsa04080]	432355	SLURP2
Neural markers	KEGG	04080 Neuroactive ligand-receptor interaction [PATH:hsa04080]	130574	LYPD6
Neural markers	KEGG	04080 Neuroactive ligand-receptor interaction [PATH:hsa04080]	130576	LYPD6B
Neural markers	KEGG	04080 Neuroactive ligand-receptor interaction [PATH:hsa04080]	66004	LYNX1
Neural markers	KEGG	04080 Neuroactive ligand-receptor interaction [PATH:hsa04080]	399968	PATE4
Neural markers	KEGG	04080 Neuroactive ligand-receptor interaction [PATH:hsa04080]	160065	PATE1
Neural markers	KEGG	04080 Neuroactive ligand-receptor interaction [PATH:hsa04080]	100169851	PATE3
Neural markers	KEGG	04080 Neuroactive ligand-receptor interaction [PATH:hsa04080]	399967	PATE2
Neural markers	KEGG	04080 Neuroactive ligand-receptor interaction [PATH:hsa04080]	1134	CHRNA1
Neural markers	KEGG	04080 Neuroactive ligand-receptor interaction [PATH:hsa04080]	1135	CHRNA2
Neural markers	KEGG	04080 Neuroactive ligand-receptor interaction [PATH:hsa04080]	1136	CHRNA3
Neural markers	KEGG	04080 Neuroactive ligand-receptor interaction [PATH:hsa04080]	1137	CHRNA4
Neural markers	KEGG	04080 Neuroactive ligand-receptor interaction [PATH:hsa04080]	1138	CHRNA5
Neural markers	KEGG	04080 Neuroactive ligand-receptor interaction [PATH:hsa04080]	8973	CHRNA6
Neural markers	KEGG	04080 Neuroactive ligand-receptor interaction [PATH:hsa04080]	1139	CHRNA7
Neural markers	KEGG	04080 Neuroactive ligand-receptor interaction [PATH:hsa04080]	55584	CHRNA9
Neural markers	KEGG	04080 Neuroactive ligand-receptor interaction [PATH:hsa04080]	57053	CHRNA10
Neural markers	KEGG	04080 Neuroactive ligand-receptor interaction [PATH:hsa04080]	1140	CHRNB1
Neural markers	KEGG	04080 Neuroactive ligand-receptor interaction [PATH:hsa04080]	1141	CHRNB2
Neural markers	KEGG	04080 Neuroactive ligand-receptor interaction [PATH:hsa04080]	1142	CHRNB3
Neural markers	KEGG	04080 Neuroactive ligand-receptor interaction [PATH:hsa04080]	1143	CHRNB4
Neural markers	KEGG	04080 Neuroactive ligand-receptor interaction [PATH:hsa04080]	1144	CHRND
Neural markers	KEGG	04080 Neuroactive ligand-receptor interaction [PATH:hsa04080]	1145	CHRNE
Neural markers	KEGG	04080 Neuroactive ligand-receptor interaction [PATH:hsa04080]	1146	CHRNG
Neural markers	KEGG	04080 Neuroactive ligand-receptor interaction [PATH:hsa04080]	5023	P2RX1
Neural markers	KEGG	04080 Neuroactive ligand-receptor interaction [PATH:hsa04080]	22953	P2RX2
Neural markers	KEGG	04080 Neuroactive ligand-receptor interaction [PATH:hsa04080]	5024	P2RX3
Neural markers	KEGG	04080 Neuroactive ligand-receptor interaction [PATH:hsa04080]	5025	P2RX4
Neural markers	KEGG	04080 Neuroactive ligand-receptor interaction [PATH:hsa04080]	5026	P2RX5
Neural markers	KEGG	04080 Neuroactive ligand-receptor interaction [PATH:hsa04080]	5027	P2RX7
Neural markers	KEGG	04080 Neuroactive ligand-receptor interaction [PATH:hsa04080]	9127	P2RX6
Neural markers	KEGG	04080 Neuroactive ligand-receptor interaction [PATH:hsa04080]	2890	GRIA1
Neural markers	KEGG	04080 Neuroactive ligand-receptor interaction [PATH:hsa04080]	2891	GRIA2
Neural markers	KEGG	04080 Neuroactive ligand-receptor interaction [PATH:hsa04080]	2892	GRIA3
Neural markers	KEGG	04080 Neuroactive ligand-receptor interaction [PATH:hsa04080]	2893	GRIA4
Neural markers	KEGG	04080 Neuroactive ligand-receptor interaction [PATH:hsa04080]	2897	GRIK1
Neural markers	KEGG	04080 Neuroactive ligand-receptor interaction [PATH:hsa04080]	2898	GRIK2
Neural markers	KEGG	04080 Neuroactive ligand-receptor interaction [PATH:hsa04080]	2899	GRIK3
Neural markers	KEGG	04080 Neuroactive ligand-receptor interaction [PATH:hsa04080]	2900	GRIK4
Neural markers	KEGG	04080 Neuroactive ligand-receptor interaction [PATH:hsa04080]	2901	GRIK5
Neural markers	KEGG	04080 Neuroactive ligand-receptor interaction [PATH:hsa04080]	2894	GRID1
Neural markers	KEGG	04080 Neuroactive ligand-receptor interaction [PATH:hsa04080]	2895	GRID2
Neural markers	KEGG	04080 Neuroactive ligand-receptor interaction [PATH:hsa04080]	2741	GLRA1
Neural markers	KEGG	04080 Neuroactive ligand-receptor interaction [PATH:hsa04080]	2742	GLRA2
Neural markers	KEGG	04080 Neuroactive ligand-receptor interaction [PATH:hsa04080]	8001	GLRA3
Neural markers	KEGG	04080 Neuroactive ligand-receptor interaction [PATH:hsa04080]	2743	GLRB
Neural markers	KEGG	04080 Neuroactive ligand-receptor interaction [PATH:hsa04080]	7442	TRPV1
Neural markers	KEGG	04080 Neuroactive ligand-receptor interaction [PATH:hsa04080]	706	TSPO
Neural markers	KEGG	04080 Neuroactive ligand-receptor interaction [PATH:hsa04080]	2908	NR3C1
Neural markers	KEGG	04080 Neuroactive ligand-receptor interaction [PATH:hsa04080]	2688	GH1
Neural markers	KEGG	04080 Neuroactive ligand-receptor interaction [PATH:hsa04080]	2689	GH2
Neural markers	KEGG	04080 Neuroactive ligand-receptor interaction [PATH:hsa04080]	1442	CSH1
Neural markers	KEGG	04080 Neuroactive ligand-receptor interaction [PATH:hsa04080]	1443	CSH2
Neural markers	KEGG	04080 Neuroactive ligand-receptor interaction [PATH:hsa04080]	2690	GHR
Neural markers	KEGG	04080 Neuroactive ligand-receptor interaction [PATH:hsa04080]	7067	THRA
Neural markers	KEGG	04080 Neuroactive ligand-receptor interaction [PATH:hsa04080]	7068	THRB
Neural markers	KEGG	04080 Neuroactive ligand-receptor interaction [PATH:hsa04080]	3952	LEP
Neural markers	KEGG	04080 Neuroactive ligand-receptor interaction [PATH:hsa04080]	3953	LEPR
Neural markers	KEGG	04080 Neuroactive ligand-receptor interaction [PATH:hsa04080]	5617	PRL
Neural markers	KEGG	04080 Neuroactive ligand-receptor interaction [PATH:hsa04080]	5618	PRLR
Neural markers	KEGG	05022 Pathways of neurodegeneration - multiple diseases [PATH:hsa05022]	351	APP
Neural markers	KEGG	05022 Pathways of neurodegeneration - multiple diseases [PATH:hsa05022]	4137	MAPT
Neural markers	KEGG	05022 Pathways of neurodegeneration - multiple diseases [PATH:hsa05022]	6622	SNCA
Neural markers	KEGG	05022 Pathways of neurodegeneration - multiple diseases [PATH:hsa05022]	23435	TARDBP
Neural markers	KEGG	05022 Pathways of neurodegeneration - multiple diseases [PATH:hsa05022]	2521	FUS
Neural markers	KEGG	05022 Pathways of neurodegeneration - multiple diseases [PATH:hsa05022]	6647	SOD1
Neural markers	KEGG	05022 Pathways of neurodegeneration - multiple diseases [PATH:hsa05022]	11273	ATXN2L
Neural markers	KEGG	05022 Pathways of neurodegeneration - multiple diseases [PATH:hsa05022]	6311	ATXN2
Neural markers	KEGG	05022 Pathways of neurodegeneration - multiple diseases [PATH:hsa05022]	3064	HTT
Neural markers	KEGG	05022 Pathways of neurodegeneration - multiple diseases [PATH:hsa05022]	342371	ATXN1L
Neural markers	KEGG	05022 Pathways of neurodegeneration - multiple diseases [PATH:hsa05022]	6310	ATXN1
Neural markers	KEGG	05022 Pathways of neurodegeneration - multiple diseases [PATH:hsa05022]	4287	ATXN3
Neural markers	KEGG	05022 Pathways of neurodegeneration - multiple diseases [PATH:hsa05022]	92552	ATXN3L
Neural markers	KEGG	05022 Pathways of neurodegeneration - multiple diseases [PATH:hsa05022]	5621	PRNP
Neural markers	KEGG	05022 Pathways of neurodegeneration - multiple diseases [PATH:hsa05022]	1128	CHRM1
Neural markers	KEGG	05022 Pathways of neurodegeneration - multiple diseases [PATH:hsa05022]	1131	CHRM3
Neural markers	KEGG	05022 Pathways of neurodegeneration - multiple diseases [PATH:hsa05022]	1133	CHRM5
Neural markers	KEGG	05022 Pathways of neurodegeneration - multiple diseases [PATH:hsa05022]	6712	SPTBN2
Neural markers	KEGG	05022 Pathways of neurodegeneration - multiple diseases [PATH:hsa05022]	2911	GRM1
Neural markers	KEGG	05022 Pathways of neurodegeneration - multiple diseases [PATH:hsa05022]	2915	GRM5
Neural markers	KEGG	05022 Pathways of neurodegeneration - multiple diseases [PATH:hsa05022]	2776	GNAQ
Neural markers	KEGG	05022 Pathways of neurodegeneration - multiple diseases [PATH:hsa05022]	5071	PRKN
Neural markers	KEGG	05022 Pathways of neurodegeneration - multiple diseases [PATH:hsa05022]	23236	PLCB1
Neural markers	KEGG	05022 Pathways of neurodegeneration - multiple diseases [PATH:hsa05022]	5330	PLCB2
Neural markers	KEGG	05022 Pathways of neurodegeneration - multiple diseases [PATH:hsa05022]	5331	PLCB3
Neural markers	KEGG	05022 Pathways of neurodegeneration - multiple diseases [PATH:hsa05022]	5332	PLCB4
Neural markers	KEGG	05022 Pathways of neurodegeneration - multiple diseases [PATH:hsa05022]	5335	PLCG1
Neural markers	KEGG	05022 Pathways of neurodegeneration - multiple diseases [PATH:hsa05022]	5578	PRKCA
Neural markers	KEGG	05022 Pathways of neurodegeneration - multiple diseases [PATH:hsa05022]	5579	PRKCB
Neural markers	KEGG	05022 Pathways of neurodegeneration - multiple diseases [PATH:hsa05022]	5582	PRKCG
Neural markers	KEGG	05022 Pathways of neurodegeneration - multiple diseases [PATH:hsa05022]	7222	TRPC3
Neural markers	KEGG	05022 Pathways of neurodegeneration - multiple diseases [PATH:hsa05022]	10280	SIGMAR1
Neural markers	KEGG	05022 Pathways of neurodegeneration - multiple diseases [PATH:hsa05022]	3708	ITPR1
Neural markers	KEGG	05022 Pathways of neurodegeneration - multiple diseases [PATH:hsa05022]	3709	ITPR2
Neural markers	KEGG	05022 Pathways of neurodegeneration - multiple diseases [PATH:hsa05022]	3710	ITPR3
Neural markers	KEGG	05022 Pathways of neurodegeneration - multiple diseases [PATH:hsa05022]	6261	RYR1
Neural markers	KEGG	05022 Pathways of neurodegeneration - multiple diseases [PATH:hsa05022]	6262	RYR2
Neural markers	KEGG	05022 Pathways of neurodegeneration - multiple diseases [PATH:hsa05022]	6263	RYR3
Neural markers	KEGG	05022 Pathways of neurodegeneration - multiple diseases [PATH:hsa05022]	5173	PDYN
Neural markers	KEGG	05022 Pathways of neurodegeneration - multiple diseases [PATH:hsa05022]	1742	DLG4
Neural markers	KEGG	05022 Pathways of neurodegeneration - multiple diseases [PATH:hsa05022]	2902	GRIN1
Neural markers	KEGG	05022 Pathways of neurodegeneration - multiple diseases [PATH:hsa05022]	2903	GRIN2A
Neural markers	KEGG	05022 Pathways of neurodegeneration - multiple diseases [PATH:hsa05022]	2904	GRIN2B
Neural markers	KEGG	05022 Pathways of neurodegeneration - multiple diseases [PATH:hsa05022]	2905	GRIN2C
Neural markers	KEGG	05022 Pathways of neurodegeneration - multiple diseases [PATH:hsa05022]	2906	GRIN2D
Neural markers	KEGG	05022 Pathways of neurodegeneration - multiple diseases [PATH:hsa05022]	2890	GRIA1
Neural markers	KEGG	05022 Pathways of neurodegeneration - multiple diseases [PATH:hsa05022]	2891	GRIA2
Neural markers	KEGG	05022 Pathways of neurodegeneration - multiple diseases [PATH:hsa05022]	2892	GRIA3
Neural markers	KEGG	05022 Pathways of neurodegeneration - multiple diseases [PATH:hsa05022]	2893	GRIA4
Neural markers	KEGG	05022 Pathways of neurodegeneration - multiple diseases [PATH:hsa05022]	774	CACNA1B
Neural markers	KEGG	05022 Pathways of neurodegeneration - multiple diseases [PATH:hsa05022]	775	CACNA1C
Neural markers	KEGG	05022 Pathways of neurodegeneration - multiple diseases [PATH:hsa05022]	776	CACNA1D
Neural markers	KEGG	05022 Pathways of neurodegeneration - multiple diseases [PATH:hsa05022]	778	CACNA1F
Neural markers	KEGG	05022 Pathways of neurodegeneration - multiple diseases [PATH:hsa05022]	779	CACNA1S
Neural markers	KEGG	05022 Pathways of neurodegeneration - multiple diseases [PATH:hsa05022]	6804	STX1A
Neural markers	KEGG	05022 Pathways of neurodegeneration - multiple diseases [PATH:hsa05022]	1139	CHRNA7
Neural markers	KEGG	05022 Pathways of neurodegeneration - multiple diseases [PATH:hsa05022]	487	ATP2A1
Neural markers	KEGG	05022 Pathways of neurodegeneration - multiple diseases [PATH:hsa05022]	489	ATP2A3
Neural markers	KEGG	05022 Pathways of neurodegeneration - multiple diseases [PATH:hsa05022]	488	ATP2A2
Neural markers	KEGG	05022 Pathways of neurodegeneration - multiple diseases [PATH:hsa05022]	5663	PSEN1
Neural markers	KEGG	05022 Pathways of neurodegeneration - multiple diseases [PATH:hsa05022]	5664	PSEN2
Neural markers	KEGG	05022 Pathways of neurodegeneration - multiple diseases [PATH:hsa05022]	79139	DERL1
Neural markers	KEGG	05022 Pathways of neurodegeneration - multiple diseases [PATH:hsa05022]	7415	VCP
Neural markers	KEGG	05022 Pathways of neurodegeneration - multiple diseases [PATH:hsa05022]	7311	UBA52
Neural markers	KEGG	05022 Pathways of neurodegeneration - multiple diseases [PATH:hsa05022]	6233	RPS27A
Neural markers	KEGG	05022 Pathways of neurodegeneration - multiple diseases [PATH:hsa05022]	7314	UBB
Neural markers	KEGG	05022 Pathways of neurodegeneration - multiple diseases [PATH:hsa05022]	7316	UBC
Neural markers	KEGG	05022 Pathways of neurodegeneration - multiple diseases [PATH:hsa05022]	5687	PSMA6
Neural markers	KEGG	05022 Pathways of neurodegeneration - multiple diseases [PATH:hsa05022]	5683	PSMA2
Neural markers	KEGG	05022 Pathways of neurodegeneration - multiple diseases [PATH:hsa05022]	5685	PSMA4
Neural markers	KEGG	05022 Pathways of neurodegeneration - multiple diseases [PATH:hsa05022]	5688	PSMA7
Neural markers	KEGG	05022 Pathways of neurodegeneration - multiple diseases [PATH:hsa05022]	143471	PSMA8
Neural markers	KEGG	05022 Pathways of neurodegeneration - multiple diseases [PATH:hsa05022]	5686	PSMA5
Neural markers	KEGG	05022 Pathways of neurodegeneration - multiple diseases [PATH:hsa05022]	5682	PSMA1
Neural markers	KEGG	05022 Pathways of neurodegeneration - multiple diseases [PATH:hsa05022]	5684	PSMA3
Neural markers	KEGG	05022 Pathways of neurodegeneration - multiple diseases [PATH:hsa05022]	5694	PSMB6
Neural markers	KEGG	05022 Pathways of neurodegeneration - multiple diseases [PATH:hsa05022]	5695	PSMB7
Neural markers	KEGG	05022 Pathways of neurodegeneration - multiple diseases [PATH:hsa05022]	5691	PSMB3
Neural markers	KEGG	05022 Pathways of neurodegeneration - multiple diseases [PATH:hsa05022]	5690	PSMB2
Neural markers	KEGG	05022 Pathways of neurodegeneration - multiple diseases [PATH:hsa05022]	5693	PSMB5
Neural markers	KEGG	05022 Pathways of neurodegeneration - multiple diseases [PATH:hsa05022]	5689	PSMB1
Neural markers	KEGG	05022 Pathways of neurodegeneration - multiple diseases [PATH:hsa05022]	5692	PSMB4
Neural markers	KEGG	05022 Pathways of neurodegeneration - multiple diseases [PATH:hsa05022]	5701	PSMC2
Neural markers	KEGG	05022 Pathways of neurodegeneration - multiple diseases [PATH:hsa05022]	5700	PSMC1
Neural markers	KEGG	05022 Pathways of neurodegeneration - multiple diseases [PATH:hsa05022]	5704	PSMC4
Neural markers	KEGG	05022 Pathways of neurodegeneration - multiple diseases [PATH:hsa05022]	5706	PSMC6
Neural markers	KEGG	05022 Pathways of neurodegeneration - multiple diseases [PATH:hsa05022]	5702	PSMC3
Neural markers	KEGG	05022 Pathways of neurodegeneration - multiple diseases [PATH:hsa05022]	5705	PSMC5
Neural markers	KEGG	05022 Pathways of neurodegeneration - multiple diseases [PATH:hsa05022]	5708	PSMD2
Neural markers	KEGG	05022 Pathways of neurodegeneration - multiple diseases [PATH:hsa05022]	5707	PSMD1
Neural markers	KEGG	05022 Pathways of neurodegeneration - multiple diseases [PATH:hsa05022]	5709	PSMD3
Neural markers	KEGG	05022 Pathways of neurodegeneration - multiple diseases [PATH:hsa05022]	5715	PSMD9
Neural markers	KEGG	05022 Pathways of neurodegeneration - multiple diseases [PATH:hsa05022]	5718	PSMD12
Neural markers	KEGG	05022 Pathways of neurodegeneration - multiple diseases [PATH:hsa05022]	5717	PSMD11
Neural markers	KEGG	05022 Pathways of neurodegeneration - multiple diseases [PATH:hsa05022]	9861	PSMD6
Neural markers	KEGG	05022 Pathways of neurodegeneration - multiple diseases [PATH:hsa05022]	5713	PSMD7
Neural markers	KEGG	05022 Pathways of neurodegeneration - multiple diseases [PATH:hsa05022]	5719	PSMD13
Neural markers	KEGG	05022 Pathways of neurodegeneration - multiple diseases [PATH:hsa05022]	5710	PSMD4
Neural markers	KEGG	05022 Pathways of neurodegeneration - multiple diseases [PATH:hsa05022]	10213	PSMD14
Neural markers	KEGG	05022 Pathways of neurodegeneration - multiple diseases [PATH:hsa05022]	5714	PSMD8
Neural markers	KEGG	05022 Pathways of neurodegeneration - multiple diseases [PATH:hsa05022]	11047	ADRM1
Neural markers	KEGG	05022 Pathways of neurodegeneration - multiple diseases [PATH:hsa05022]	7979	SEM1
Neural markers	KEGG	05022 Pathways of neurodegeneration - multiple diseases [PATH:hsa05022]	7345	UCHL1
Neural markers	KEGG	05022 Pathways of neurodegeneration - multiple diseases [PATH:hsa05022]	7317	UBA1
Neural markers	KEGG	05022 Pathways of neurodegeneration - multiple diseases [PATH:hsa05022]	7318	UBA7
Neural markers	KEGG	05022 Pathways of neurodegeneration - multiple diseases [PATH:hsa05022]	7332	UBE2L3
Neural markers	KEGG	05022 Pathways of neurodegeneration - multiple diseases [PATH:hsa05022]	9246	UBE2L6
Neural markers	KEGG	05022 Pathways of neurodegeneration - multiple diseases [PATH:hsa05022]	118424	UBE2J2
Neural markers	KEGG	05022 Pathways of neurodegeneration - multiple diseases [PATH:hsa05022]	51465	UBE2J1
Neural markers	KEGG	05022 Pathways of neurodegeneration - multiple diseases [PATH:hsa05022]	7327	UBE2G2
Neural markers	KEGG	05022 Pathways of neurodegeneration - multiple diseases [PATH:hsa05022]	7326	UBE2G1
Neural markers	KEGG	05022 Pathways of neurodegeneration - multiple diseases [PATH:hsa05022]	2861	GPR37
Neural markers	KEGG	05022 Pathways of neurodegeneration - multiple diseases [PATH:hsa05022]	5413	SEPTIN5
Neural markers	KEGG	05022 Pathways of neurodegeneration - multiple diseases [PATH:hsa05022]	9627	SNCAIP
Neural markers	KEGG	05022 Pathways of neurodegeneration - multiple diseases [PATH:hsa05022]	3309	HSPA5
Neural markers	KEGG	05022 Pathways of neurodegeneration - multiple diseases [PATH:hsa05022]	9217	VAPB
Neural markers	KEGG	05022 Pathways of neurodegeneration - multiple diseases [PATH:hsa05022]	22926	ATF6
Neural markers	KEGG	05022 Pathways of neurodegeneration - multiple diseases [PATH:hsa05022]	1649	DDIT3
Neural markers	KEGG	05022 Pathways of neurodegeneration - multiple diseases [PATH:hsa05022]	7494	XBP1
Neural markers	KEGG	05022 Pathways of neurodegeneration - multiple diseases [PATH:hsa05022]	2081	ERN1
Neural markers	KEGG	05022 Pathways of neurodegeneration - multiple diseases [PATH:hsa05022]	7186	TRAF2
Neural markers	KEGG	05022 Pathways of neurodegeneration - multiple diseases [PATH:hsa05022]	4217	MAP3K5
Neural markers	KEGG	05022 Pathways of neurodegeneration - multiple diseases [PATH:hsa05022]	5609	MAP2K7
Neural markers	KEGG	05022 Pathways of neurodegeneration - multiple diseases [PATH:hsa05022]	5599	MAPK8
Neural markers	KEGG	05022 Pathways of neurodegeneration - multiple diseases [PATH:hsa05022]	5602	MAPK10
Neural markers	KEGG	05022 Pathways of neurodegeneration - multiple diseases [PATH:hsa05022]	5601	MAPK9
Neural markers	KEGG	05022 Pathways of neurodegeneration - multiple diseases [PATH:hsa05022]	100506742	CASP12
Neural markers	KEGG	05022 Pathways of neurodegeneration - multiple diseases [PATH:hsa05022]	4294	MAP3K10
Neural markers	KEGG	05022 Pathways of neurodegeneration - multiple diseases [PATH:hsa05022]	9451	EIF2AK3
Neural markers	KEGG	05022 Pathways of neurodegeneration - multiple diseases [PATH:hsa05022]	1965	EIF2S1
Neural markers	KEGG	05022 Pathways of neurodegeneration - multiple diseases [PATH:hsa05022]	468	ATF4
Neural markers	KEGG	05022 Pathways of neurodegeneration - multiple diseases [PATH:hsa05022]	6531	SLC6A3
Neural markers	KEGG	05022 Pathways of neurodegeneration - multiple diseases [PATH:hsa05022]	65018	PINK1
Neural markers	KEGG	05022 Pathways of neurodegeneration - multiple diseases [PATH:hsa05022]	4535	ND1
Neural markers	KEGG	05022 Pathways of neurodegeneration - multiple diseases [PATH:hsa05022]	4536	ND2
Neural markers	KEGG	05022 Pathways of neurodegeneration - multiple diseases [PATH:hsa05022]	4537	ND3
Neural markers	KEGG	05022 Pathways of neurodegeneration - multiple diseases [PATH:hsa05022]	4538	ND4
Neural markers	KEGG	05022 Pathways of neurodegeneration - multiple diseases [PATH:hsa05022]	4539	ND4L
Neural markers	KEGG	05022 Pathways of neurodegeneration - multiple diseases [PATH:hsa05022]	4540	ND5
Neural markers	KEGG	05022 Pathways of neurodegeneration - multiple diseases [PATH:hsa05022]	4541	ND6
Neural markers	KEGG	05022 Pathways of neurodegeneration - multiple diseases [PATH:hsa05022]	4723	NDUFV1
Neural markers	KEGG	05022 Pathways of neurodegeneration - multiple diseases [PATH:hsa05022]	4729	NDUFV2
Neural markers	KEGG	05022 Pathways of neurodegeneration - multiple diseases [PATH:hsa05022]	4731	NDUFV3
Neural markers	KEGG	05022 Pathways of neurodegeneration - multiple diseases [PATH:hsa05022]	4694	NDUFA1
Neural markers	KEGG	05022 Pathways of neurodegeneration - multiple diseases [PATH:hsa05022]	4695	NDUFA2
Neural markers	KEGG	05022 Pathways of neurodegeneration - multiple diseases [PATH:hsa05022]	4696	NDUFA3
Neural markers	KEGG	05022 Pathways of neurodegeneration - multiple diseases [PATH:hsa05022]	4697	NDUFA4
Neural markers	KEGG	05022 Pathways of neurodegeneration - multiple diseases [PATH:hsa05022]	56901	NDUFA4L2
Neural markers	KEGG	05022 Pathways of neurodegeneration - multiple diseases [PATH:hsa05022]	4698	NDUFA5
Neural markers	KEGG	05022 Pathways of neurodegeneration - multiple diseases [PATH:hsa05022]	4700	NDUFA6
Neural markers	KEGG	05022 Pathways of neurodegeneration - multiple diseases [PATH:hsa05022]	4701	NDUFA7
Neural markers	KEGG	05022 Pathways of neurodegeneration - multiple diseases [PATH:hsa05022]	4702	NDUFA8
Neural markers	KEGG	05022 Pathways of neurodegeneration - multiple diseases [PATH:hsa05022]	4704	NDUFA9
Neural markers	KEGG	05022 Pathways of neurodegeneration - multiple diseases [PATH:hsa05022]	4705	NDUFA10
Neural markers	KEGG	05022 Pathways of neurodegeneration - multiple diseases [PATH:hsa05022]	4706	NDUFAB1
Neural markers	KEGG	05022 Pathways of neurodegeneration - multiple diseases [PATH:hsa05022]	126328	NDUFA11
Neural markers	KEGG	05022 Pathways of neurodegeneration - multiple diseases [PATH:hsa05022]	55967	NDUFA12
Neural markers	KEGG	05022 Pathways of neurodegeneration - multiple diseases [PATH:hsa05022]	51079	NDUFA13
Neural markers	KEGG	05022 Pathways of neurodegeneration - multiple diseases [PATH:hsa05022]	4707	NDUFB1
Neural markers	KEGG	05022 Pathways of neurodegeneration - multiple diseases [PATH:hsa05022]	4708	NDUFB2
Neural markers	KEGG	05022 Pathways of neurodegeneration - multiple diseases [PATH:hsa05022]	4709	NDUFB3
Neural markers	KEGG	05022 Pathways of neurodegeneration - multiple diseases [PATH:hsa05022]	4710	NDUFB4
Neural markers	KEGG	05022 Pathways of neurodegeneration - multiple diseases [PATH:hsa05022]	4711	NDUFB5
Neural markers	KEGG	05022 Pathways of neurodegeneration - multiple diseases [PATH:hsa05022]	4712	NDUFB6
Neural markers	KEGG	05022 Pathways of neurodegeneration - multiple diseases [PATH:hsa05022]	4713	NDUFB7
Neural markers	KEGG	05022 Pathways of neurodegeneration - multiple diseases [PATH:hsa05022]	4714	NDUFB8
Neural markers	KEGG	05022 Pathways of neurodegeneration - multiple diseases [PATH:hsa05022]	4715	NDUFB9
Neural markers	KEGG	05022 Pathways of neurodegeneration - multiple diseases [PATH:hsa05022]	4716	NDUFB10
Neural markers	KEGG	05022 Pathways of neurodegeneration - multiple diseases [PATH:hsa05022]	54539	NDUFB11
Neural markers	KEGG	05022 Pathways of neurodegeneration - multiple diseases [PATH:hsa05022]	4719	NDUFS1
Neural markers	KEGG	05022 Pathways of neurodegeneration - multiple diseases [PATH:hsa05022]	4720	NDUFS2
Neural markers	KEGG	05022 Pathways of neurodegeneration - multiple diseases [PATH:hsa05022]	4722	NDUFS3
Neural markers	KEGG	05022 Pathways of neurodegeneration - multiple diseases [PATH:hsa05022]	4724	NDUFS4
Neural markers	KEGG	05022 Pathways of neurodegeneration - multiple diseases [PATH:hsa05022]	4725	NDUFS5
Neural markers	KEGG	05022 Pathways of neurodegeneration - multiple diseases [PATH:hsa05022]	4726	NDUFS6
Neural markers	KEGG	05022 Pathways of neurodegeneration - multiple diseases [PATH:hsa05022]	374291	NDUFS7
Neural markers	KEGG	05022 Pathways of neurodegeneration - multiple diseases [PATH:hsa05022]	4728	NDUFS8
Neural markers	KEGG	05022 Pathways of neurodegeneration - multiple diseases [PATH:hsa05022]	4717	NDUFC1
Neural markers	KEGG	05022 Pathways of neurodegeneration - multiple diseases [PATH:hsa05022]	4718	NDUFC2
Neural markers	KEGG	05022 Pathways of neurodegeneration - multiple diseases [PATH:hsa05022]	100532726	NDUFC2-KCTD14
Neural markers	KEGG	05022 Pathways of neurodegeneration - multiple diseases [PATH:hsa05022]	6389	SDHA
Neural markers	KEGG	05022 Pathways of neurodegeneration - multiple diseases [PATH:hsa05022]	6390	SDHB
Neural markers	KEGG	05022 Pathways of neurodegeneration - multiple diseases [PATH:hsa05022]	6391	SDHC
Neural markers	KEGG	05022 Pathways of neurodegeneration - multiple diseases [PATH:hsa05022]	6392	SDHD
Neural markers	KEGG	05022 Pathways of neurodegeneration - multiple diseases [PATH:hsa05022]	7386	UQCRFS1
Neural markers	KEGG	05022 Pathways of neurodegeneration - multiple diseases [PATH:hsa05022]	4519	CYTB
Neural markers	KEGG	05022 Pathways of neurodegeneration - multiple diseases [PATH:hsa05022]	1537	CYC1
Neural markers	KEGG	05022 Pathways of neurodegeneration - multiple diseases [PATH:hsa05022]	7384	UQCRC1
Neural markers	KEGG	05022 Pathways of neurodegeneration - multiple diseases [PATH:hsa05022]	7385	UQCRC2
Neural markers	KEGG	05022 Pathways of neurodegeneration - multiple diseases [PATH:hsa05022]	7388	UQCRH
Neural markers	KEGG	05022 Pathways of neurodegeneration - multiple diseases [PATH:hsa05022]	440567	UQCRHL
Neural markers	KEGG	05022 Pathways of neurodegeneration - multiple diseases [PATH:hsa05022]	7381	UQCRB
Neural markers	KEGG	05022 Pathways of neurodegeneration - multiple diseases [PATH:hsa05022]	27089	UQCRQ
Neural markers	KEGG	05022 Pathways of neurodegeneration - multiple diseases [PATH:hsa05022]	29796	UQCR10
Neural markers	KEGG	05022 Pathways of neurodegeneration - multiple diseases [PATH:hsa05022]	10975	UQCR11
Neural markers	KEGG	05022 Pathways of neurodegeneration - multiple diseases [PATH:hsa05022]	4514	COX3
Neural markers	KEGG	05022 Pathways of neurodegeneration - multiple diseases [PATH:hsa05022]	4512	COX1
Neural markers	KEGG	05022 Pathways of neurodegeneration - multiple diseases [PATH:hsa05022]	4513	COX2
Neural markers	KEGG	05022 Pathways of neurodegeneration - multiple diseases [PATH:hsa05022]	84701	COX4I2
Neural markers	KEGG	05022 Pathways of neurodegeneration - multiple diseases [PATH:hsa05022]	1327	COX4I1
Neural markers	KEGG	05022 Pathways of neurodegeneration - multiple diseases [PATH:hsa05022]	9377	COX5A
Neural markers	KEGG	05022 Pathways of neurodegeneration - multiple diseases [PATH:hsa05022]	1329	COX5B
Neural markers	KEGG	05022 Pathways of neurodegeneration - multiple diseases [PATH:hsa05022]	1337	COX6A1
Neural markers	KEGG	05022 Pathways of neurodegeneration - multiple diseases [PATH:hsa05022]	1339	COX6A2
Neural markers	KEGG	05022 Pathways of neurodegeneration - multiple diseases [PATH:hsa05022]	1340	COX6B1
Neural markers	KEGG	05022 Pathways of neurodegeneration - multiple diseases [PATH:hsa05022]	125965	COX6B2
Neural markers	KEGG	05022 Pathways of neurodegeneration - multiple diseases [PATH:hsa05022]	1345	COX6C
Neural markers	KEGG	05022 Pathways of neurodegeneration - multiple diseases [PATH:hsa05022]	1346	COX7A1
Neural markers	KEGG	05022 Pathways of neurodegeneration - multiple diseases [PATH:hsa05022]	1347	COX7A2
Neural markers	KEGG	05022 Pathways of neurodegeneration - multiple diseases [PATH:hsa05022]	9167	COX7A2L
Neural markers	KEGG	05022 Pathways of neurodegeneration - multiple diseases [PATH:hsa05022]	1349	COX7B
Neural markers	KEGG	05022 Pathways of neurodegeneration - multiple diseases [PATH:hsa05022]	170712	COX7B2
Neural markers	KEGG	05022 Pathways of neurodegeneration - multiple diseases [PATH:hsa05022]	1350	COX7C
Neural markers	KEGG	05022 Pathways of neurodegeneration - multiple diseases [PATH:hsa05022]	341947	COX8C
Neural markers	KEGG	05022 Pathways of neurodegeneration - multiple diseases [PATH:hsa05022]	1351	COX8A
Neural markers	KEGG	05022 Pathways of neurodegeneration - multiple diseases [PATH:hsa05022]	498	ATP5F1A
Neural markers	KEGG	05022 Pathways of neurodegeneration - multiple diseases [PATH:hsa05022]	506	ATP5F1B
Neural markers	KEGG	05022 Pathways of neurodegeneration - multiple diseases [PATH:hsa05022]	509	ATP5F1C
Neural markers	KEGG	05022 Pathways of neurodegeneration - multiple diseases [PATH:hsa05022]	513	ATP5F1D
Neural markers	KEGG	05022 Pathways of neurodegeneration - multiple diseases [PATH:hsa05022]	514	ATP5F1E
Neural markers	KEGG	05022 Pathways of neurodegeneration - multiple diseases [PATH:hsa05022]	4508	ATP6
Neural markers	KEGG	05022 Pathways of neurodegeneration - multiple diseases [PATH:hsa05022]	515	ATP5PB
Neural markers	KEGG	05022 Pathways of neurodegeneration - multiple diseases [PATH:hsa05022]	516	ATP5MC1
Neural markers	KEGG	05022 Pathways of neurodegeneration - multiple diseases [PATH:hsa05022]	517	ATP5MC2
Neural markers	KEGG	05022 Pathways of neurodegeneration - multiple diseases [PATH:hsa05022]	518	ATP5MC3
Neural markers	KEGG	05022 Pathways of neurodegeneration - multiple diseases [PATH:hsa05022]	10476	ATP5PD
Neural markers	KEGG	05022 Pathways of neurodegeneration - multiple diseases [PATH:hsa05022]	539	ATP5PO
Neural markers	KEGG	05022 Pathways of neurodegeneration - multiple diseases [PATH:hsa05022]	522	ATP5PF
Neural markers	KEGG	05022 Pathways of neurodegeneration - multiple diseases [PATH:hsa05022]	4509	ATP8
Neural markers	KEGG	05022 Pathways of neurodegeneration - multiple diseases [PATH:hsa05022]	596	BCL2
Neural markers	KEGG	05022 Pathways of neurodegeneration - multiple diseases [PATH:hsa05022]	7416	VDAC1
Neural markers	KEGG	05022 Pathways of neurodegeneration - multiple diseases [PATH:hsa05022]	10452	TOMM40
Neural markers	KEGG	05022 Pathways of neurodegeneration - multiple diseases [PATH:hsa05022]	84134	TOMM40L
Neural markers	KEGG	05022 Pathways of neurodegeneration - multiple diseases [PATH:hsa05022]	90550	MCU
Neural markers	KEGG	05022 Pathways of neurodegeneration - multiple diseases [PATH:hsa05022]	810	CALML3
Neural markers	KEGG	05022 Pathways of neurodegeneration - multiple diseases [PATH:hsa05022]	805	CALM2
Neural markers	KEGG	05022 Pathways of neurodegeneration - multiple diseases [PATH:hsa05022]	808	CALM3
Neural markers	KEGG	05022 Pathways of neurodegeneration - multiple diseases [PATH:hsa05022]	801	CALM1
Neural markers	KEGG	05022 Pathways of neurodegeneration - multiple diseases [PATH:hsa05022]	163688	CALML6
Neural markers	KEGG	05022 Pathways of neurodegeneration - multiple diseases [PATH:hsa05022]	51806	CALML5
Neural markers	KEGG	05022 Pathways of neurodegeneration - multiple diseases [PATH:hsa05022]	91860	CALML4
Neural markers	KEGG	05022 Pathways of neurodegeneration - multiple diseases [PATH:hsa05022]	5530	PPP3CA
Neural markers	KEGG	05022 Pathways of neurodegeneration - multiple diseases [PATH:hsa05022]	5532	PPP3CB
Neural markers	KEGG	05022 Pathways of neurodegeneration - multiple diseases [PATH:hsa05022]	5533	PPP3CC
Neural markers	KEGG	05022 Pathways of neurodegeneration - multiple diseases [PATH:hsa05022]	5534	PPP3R1
Neural markers	KEGG	05022 Pathways of neurodegeneration - multiple diseases [PATH:hsa05022]	5535	PPP3R2
Neural markers	KEGG	05022 Pathways of neurodegeneration - multiple diseases [PATH:hsa05022]	572	BAD
Neural markers	KEGG	05022 Pathways of neurodegeneration - multiple diseases [PATH:hsa05022]	356	FASLG
Neural markers	KEGG	05022 Pathways of neurodegeneration - multiple diseases [PATH:hsa05022]	355	FAS
Neural markers	KEGG	05022 Pathways of neurodegeneration - multiple diseases [PATH:hsa05022]	8772	FADD
Neural markers	KEGG	05022 Pathways of neurodegeneration - multiple diseases [PATH:hsa05022]	841	CASP8
Neural markers	KEGG	05022 Pathways of neurodegeneration - multiple diseases [PATH:hsa05022]	637	BID
Neural markers	KEGG	05022 Pathways of neurodegeneration - multiple diseases [PATH:hsa05022]	581	BAX
Neural markers	KEGG	05022 Pathways of neurodegeneration - multiple diseases [PATH:hsa05022]	578	BAK1
Neural markers	KEGG	05022 Pathways of neurodegeneration - multiple diseases [PATH:hsa05022]	120892	LRRK2
Neural markers	KEGG	05022 Pathways of neurodegeneration - multiple diseases [PATH:hsa05022]	27429	HTRA2
Neural markers	KEGG	05022 Pathways of neurodegeneration - multiple diseases [PATH:hsa05022]	10131	TRAP1
Neural markers	KEGG	05022 Pathways of neurodegeneration - multiple diseases [PATH:hsa05022]	7417	VDAC2
Neural markers	KEGG	05022 Pathways of neurodegeneration - multiple diseases [PATH:hsa05022]	7419	VDAC3
Neural markers	KEGG	05022 Pathways of neurodegeneration - multiple diseases [PATH:hsa05022]	291	SLC25A4
Neural markers	KEGG	05022 Pathways of neurodegeneration - multiple diseases [PATH:hsa05022]	292	SLC25A5
Neural markers	KEGG	05022 Pathways of neurodegeneration - multiple diseases [PATH:hsa05022]	293	SLC25A6
Neural markers	KEGG	05022 Pathways of neurodegeneration - multiple diseases [PATH:hsa05022]	83447	SLC25A31
Neural markers	KEGG	05022 Pathways of neurodegeneration - multiple diseases [PATH:hsa05022]	10105	PPIF
Neural markers	KEGG	05022 Pathways of neurodegeneration - multiple diseases [PATH:hsa05022]	54205	CYCS
Neural markers	KEGG	05022 Pathways of neurodegeneration - multiple diseases [PATH:hsa05022]	317	APAF1
Neural markers	KEGG	05022 Pathways of neurodegeneration - multiple diseases [PATH:hsa05022]	842	CASP9
Neural markers	KEGG	05022 Pathways of neurodegeneration - multiple diseases [PATH:hsa05022]	836	CASP3
Neural markers	KEGG	05022 Pathways of neurodegeneration - multiple diseases [PATH:hsa05022]	3092	HIP1
Neural markers	KEGG	05022 Pathways of neurodegeneration - multiple diseases [PATH:hsa05022]	55081	IFT57
Neural markers	KEGG	05022 Pathways of neurodegeneration - multiple diseases [PATH:hsa05022]	3028	HSD17B10
Neural markers	KEGG	05022 Pathways of neurodegeneration - multiple diseases [PATH:hsa05022]	5481	PPID
Neural markers	KEGG	05022 Pathways of neurodegeneration - multiple diseases [PATH:hsa05022]	11315	PARK7
Neural markers	KEGG	05022 Pathways of neurodegeneration - multiple diseases [PATH:hsa05022]	598	BCL2L1
Neural markers	KEGG	05022 Pathways of neurodegeneration - multiple diseases [PATH:hsa05022]	55669	MFN1
Neural markers	KEGG	05022 Pathways of neurodegeneration - multiple diseases [PATH:hsa05022]	9927	MFN2
Neural markers	KEGG	05022 Pathways of neurodegeneration - multiple diseases [PATH:hsa05022]	10133	OPTN
Neural markers	KEGG	05022 Pathways of neurodegeneration - multiple diseases [PATH:hsa05022]	8878	SQSTM1
Neural markers	KEGG	05022 Pathways of neurodegeneration - multiple diseases [PATH:hsa05022]	440738	MAP1LC3C
Neural markers	KEGG	05022 Pathways of neurodegeneration - multiple diseases [PATH:hsa05022]	81631	MAP1LC3B
Neural markers	KEGG	05022 Pathways of neurodegeneration - multiple diseases [PATH:hsa05022]	84557	MAP1LC3A
Neural markers	KEGG	05022 Pathways of neurodegeneration - multiple diseases [PATH:hsa05022]	643246	MAP1LC3B2
Neural markers	KEGG	05022 Pathways of neurodegeneration - multiple diseases [PATH:hsa05022]	29110	TBK1
Neural markers	KEGG	05022 Pathways of neurodegeneration - multiple diseases [PATH:hsa05022]	10010	TANK
Neural markers	KEGG	05022 Pathways of neurodegeneration - multiple diseases [PATH:hsa05022]	55255	WDR41
Neural markers	KEGG	05022 Pathways of neurodegeneration - multiple diseases [PATH:hsa05022]	140775	SMCR8
Neural markers	KEGG	05022 Pathways of neurodegeneration - multiple diseases [PATH:hsa05022]	203228	C9orf72
Neural markers	KEGG	05022 Pathways of neurodegeneration - multiple diseases [PATH:hsa05022]	4218	RAB8A
Neural markers	KEGG	05022 Pathways of neurodegeneration - multiple diseases [PATH:hsa05022]	116442	RAB39B
Neural markers	KEGG	05022 Pathways of neurodegeneration - multiple diseases [PATH:hsa05022]	5861	RAB1A
Neural markers	KEGG	05022 Pathways of neurodegeneration - multiple diseases [PATH:hsa05022]	2475	MTOR
Neural markers	KEGG	05022 Pathways of neurodegeneration - multiple diseases [PATH:hsa05022]	8408	ULK1
Neural markers	KEGG	05022 Pathways of neurodegeneration - multiple diseases [PATH:hsa05022]	9706	ULK2
Neural markers	KEGG	05022 Pathways of neurodegeneration - multiple diseases [PATH:hsa05022]	60673	ATG101
Neural markers	KEGG	05022 Pathways of neurodegeneration - multiple diseases [PATH:hsa05022]	9776	ATG13
Neural markers	KEGG	05022 Pathways of neurodegeneration - multiple diseases [PATH:hsa05022]	9821	RB1CC1
Neural markers	KEGG	05022 Pathways of neurodegeneration - multiple diseases [PATH:hsa05022]	55626	AMBRA1
Neural markers	KEGG	05022 Pathways of neurodegeneration - multiple diseases [PATH:hsa05022]	8678	BECN1
Neural markers	KEGG	05022 Pathways of neurodegeneration - multiple diseases [PATH:hsa05022]	441925	BECN2
Neural markers	KEGG	05022 Pathways of neurodegeneration - multiple diseases [PATH:hsa05022]	30849	PIK3R4
Neural markers	KEGG	05022 Pathways of neurodegeneration - multiple diseases [PATH:hsa05022]	22863	ATG14
Neural markers	KEGG	05022 Pathways of neurodegeneration - multiple diseases [PATH:hsa05022]	29982	NRBF2
Neural markers	KEGG	05022 Pathways of neurodegeneration - multiple diseases [PATH:hsa05022]	5289	PIK3C3
Neural markers	KEGG	05022 Pathways of neurodegeneration - multiple diseases [PATH:hsa05022]	23130	ATG2A
Neural markers	KEGG	05022 Pathways of neurodegeneration - multiple diseases [PATH:hsa05022]	55102	ATG2B
Neural markers	KEGG	05022 Pathways of neurodegeneration - multiple diseases [PATH:hsa05022]	26100	WIPI2
Neural markers	KEGG	05022 Pathways of neurodegeneration - multiple diseases [PATH:hsa05022]	55062	WIPI1
Neural markers	KEGG	05022 Pathways of neurodegeneration - multiple diseases [PATH:hsa05022]	53349	ZFYVE1
Neural markers	KEGG	05022 Pathways of neurodegeneration - multiple diseases [PATH:hsa05022]	57679	ALS2
Neural markers	KEGG	05022 Pathways of neurodegeneration - multiple diseases [PATH:hsa05022]	5868	RAB5A
Neural markers	KEGG	05022 Pathways of neurodegeneration - multiple diseases [PATH:hsa05022]	5879	RAC1
Neural markers	KEGG	05022 Pathways of neurodegeneration - multiple diseases [PATH:hsa05022]	25978	CHMP2B
Neural markers	KEGG	05022 Pathways of neurodegeneration - multiple diseases [PATH:hsa05022]	9896	FIG4
Neural markers	KEGG	05022 Pathways of neurodegeneration - multiple diseases [PATH:hsa05022]	80208	SPG11
Neural markers	KEGG	05022 Pathways of neurodegeneration - multiple diseases [PATH:hsa05022]	7124	TNF
Neural markers	KEGG	05022 Pathways of neurodegeneration - multiple diseases [PATH:hsa05022]	7132	TNFRSF1A
Neural markers	KEGG	05022 Pathways of neurodegeneration - multiple diseases [PATH:hsa05022]	7133	TNFRSF1B
Neural markers	KEGG	05022 Pathways of neurodegeneration - multiple diseases [PATH:hsa05022]	1616	DAXX
Neural markers	KEGG	05022 Pathways of neurodegeneration - multiple diseases [PATH:hsa05022]	5606	MAP2K3
Neural markers	KEGG	05022 Pathways of neurodegeneration - multiple diseases [PATH:hsa05022]	5608	MAP2K6
Neural markers	KEGG	05022 Pathways of neurodegeneration - multiple diseases [PATH:hsa05022]	5600	MAPK11
Neural markers	KEGG	05022 Pathways of neurodegeneration - multiple diseases [PATH:hsa05022]	6300	MAPK12
Neural markers	KEGG	05022 Pathways of neurodegeneration - multiple diseases [PATH:hsa05022]	5603	MAPK13
Neural markers	KEGG	05022 Pathways of neurodegeneration - multiple diseases [PATH:hsa05022]	1432	MAPK14
Neural markers	KEGG	05022 Pathways of neurodegeneration - multiple diseases [PATH:hsa05022]	4842	NOS1
Neural markers	KEGG	05022 Pathways of neurodegeneration - multiple diseases [PATH:hsa05022]	9973	CCS
Neural markers	KEGG	05022 Pathways of neurodegeneration - multiple diseases [PATH:hsa05022]	257202	GPX6
Neural markers	KEGG	05022 Pathways of neurodegeneration - multiple diseases [PATH:hsa05022]	2882	GPX7
Neural markers	KEGG	05022 Pathways of neurodegeneration - multiple diseases [PATH:hsa05022]	2877	GPX2
Neural markers	KEGG	05022 Pathways of neurodegeneration - multiple diseases [PATH:hsa05022]	2878	GPX3
Neural markers	KEGG	05022 Pathways of neurodegeneration - multiple diseases [PATH:hsa05022]	2876	GPX1
Neural markers	KEGG	05022 Pathways of neurodegeneration - multiple diseases [PATH:hsa05022]	2880	GPX5
Neural markers	KEGG	05022 Pathways of neurodegeneration - multiple diseases [PATH:hsa05022]	493869	GPX8
Neural markers	KEGG	05022 Pathways of neurodegeneration - multiple diseases [PATH:hsa05022]	847	CAT
Neural markers	KEGG	05022 Pathways of neurodegeneration - multiple diseases [PATH:hsa05022]	5630	PRPH
Neural markers	KEGG	05022 Pathways of neurodegeneration - multiple diseases [PATH:hsa05022]	4747	NEFL
Neural markers	KEGG	05022 Pathways of neurodegeneration - multiple diseases [PATH:hsa05022]	4741	NEFM
Neural markers	KEGG	05022 Pathways of neurodegeneration - multiple diseases [PATH:hsa05022]	4744	NEFH
Neural markers	KEGG	05022 Pathways of neurodegeneration - multiple diseases [PATH:hsa05022]	3798	KIF5A
Neural markers	KEGG	05022 Pathways of neurodegeneration - multiple diseases [PATH:hsa05022]	3799	KIF5B
Neural markers	KEGG	05022 Pathways of neurodegeneration - multiple diseases [PATH:hsa05022]	3800	KIF5C
Neural markers	KEGG	05022 Pathways of neurodegeneration - multiple diseases [PATH:hsa05022]	147700	KLC3
Neural markers	KEGG	05022 Pathways of neurodegeneration - multiple diseases [PATH:hsa05022]	3831	KLC1
Neural markers	KEGG	05022 Pathways of neurodegeneration - multiple diseases [PATH:hsa05022]	64837	KLC2
Neural markers	KEGG	05022 Pathways of neurodegeneration - multiple diseases [PATH:hsa05022]	89953	KLC4
Neural markers	KEGG	05022 Pathways of neurodegeneration - multiple diseases [PATH:hsa05022]	10376	TUBA1B
Neural markers	KEGG	05022 Pathways of neurodegeneration - multiple diseases [PATH:hsa05022]	7277	TUBA4A
Neural markers	KEGG	05022 Pathways of neurodegeneration - multiple diseases [PATH:hsa05022]	7278	TUBA3C
Neural markers	KEGG	05022 Pathways of neurodegeneration - multiple diseases [PATH:hsa05022]	7846	TUBA1A
Neural markers	KEGG	05022 Pathways of neurodegeneration - multiple diseases [PATH:hsa05022]	84790	TUBA1C
Neural markers	KEGG	05022 Pathways of neurodegeneration - multiple diseases [PATH:hsa05022]	51807	TUBA8
Neural markers	KEGG	05022 Pathways of neurodegeneration - multiple diseases [PATH:hsa05022]	112714	TUBA3E
Neural markers	KEGG	05022 Pathways of neurodegeneration - multiple diseases [PATH:hsa05022]	113457	TUBA3D
Neural markers	KEGG	05022 Pathways of neurodegeneration - multiple diseases [PATH:hsa05022]	79861	TUBAL3
Neural markers	KEGG	05022 Pathways of neurodegeneration - multiple diseases [PATH:hsa05022]	84617	TUBB6
Neural markers	KEGG	05022 Pathways of neurodegeneration - multiple diseases [PATH:hsa05022]	203068	TUBB
Neural markers	KEGG	05022 Pathways of neurodegeneration - multiple diseases [PATH:hsa05022]	81027	TUBB1
Neural markers	KEGG	05022 Pathways of neurodegeneration - multiple diseases [PATH:hsa05022]	7280	TUBB2A
Neural markers	KEGG	05022 Pathways of neurodegeneration - multiple diseases [PATH:hsa05022]	10381	TUBB3
Neural markers	KEGG	05022 Pathways of neurodegeneration - multiple diseases [PATH:hsa05022]	10382	TUBB4A
Neural markers	KEGG	05022 Pathways of neurodegeneration - multiple diseases [PATH:hsa05022]	347688	TUBB8
Neural markers	KEGG	05022 Pathways of neurodegeneration - multiple diseases [PATH:hsa05022]	347733	TUBB2B
Neural markers	KEGG	05022 Pathways of neurodegeneration - multiple diseases [PATH:hsa05022]	10383	TUBB4B
Neural markers	KEGG	05022 Pathways of neurodegeneration - multiple diseases [PATH:hsa05022]	2932	GSK3B
Neural markers	KEGG	05022 Pathways of neurodegeneration - multiple diseases [PATH:hsa05022]	1457	CSNK2A1
Neural markers	KEGG	05022 Pathways of neurodegeneration - multiple diseases [PATH:hsa05022]	1459	CSNK2A2
Neural markers	KEGG	05022 Pathways of neurodegeneration - multiple diseases [PATH:hsa05022]	283106	CSNK2A3
Neural markers	KEGG	05022 Pathways of neurodegeneration - multiple diseases [PATH:hsa05022]	1460	CSNK2B
Neural markers	KEGG	05022 Pathways of neurodegeneration - multiple diseases [PATH:hsa05022]	627	BDNF
Neural markers	KEGG	05022 Pathways of neurodegeneration - multiple diseases [PATH:hsa05022]	1639	DCTN1
Neural markers	KEGG	05022 Pathways of neurodegeneration - multiple diseases [PATH:hsa05022]	10540	DCTN2
Neural markers	KEGG	05022 Pathways of neurodegeneration - multiple diseases [PATH:hsa05022]	11258	DCTN3
Neural markers	KEGG	05022 Pathways of neurodegeneration - multiple diseases [PATH:hsa05022]	51164	DCTN4
Neural markers	KEGG	05022 Pathways of neurodegeneration - multiple diseases [PATH:hsa05022]	84516	DCTN5
Neural markers	KEGG	05022 Pathways of neurodegeneration - multiple diseases [PATH:hsa05022]	10671	DCTN6
Neural markers	KEGG	05022 Pathways of neurodegeneration - multiple diseases [PATH:hsa05022]	10121	ACTR1A
Neural markers	KEGG	05022 Pathways of neurodegeneration - multiple diseases [PATH:hsa05022]	10120	ACTR1B
Neural markers	KEGG	05022 Pathways of neurodegeneration - multiple diseases [PATH:hsa05022]	55860	ACTR10
Neural markers	KEGG	05022 Pathways of neurodegeneration - multiple diseases [PATH:hsa05022]	9001	HAP1
Neural markers	KEGG	05022 Pathways of neurodegeneration - multiple diseases [PATH:hsa05022]	25981	DNAH1
Neural markers	KEGG	05022 Pathways of neurodegeneration - multiple diseases [PATH:hsa05022]	55567	DNAH3
Neural markers	KEGG	05022 Pathways of neurodegeneration - multiple diseases [PATH:hsa05022]	146754	DNAH2
Neural markers	KEGG	05022 Pathways of neurodegeneration - multiple diseases [PATH:hsa05022]	56171	DNAH7
Neural markers	KEGG	05022 Pathways of neurodegeneration - multiple diseases [PATH:hsa05022]	1767	DNAH5
Neural markers	KEGG	05022 Pathways of neurodegeneration - multiple diseases [PATH:hsa05022]	1768	DNAH6
Neural markers	KEGG	05022 Pathways of neurodegeneration - multiple diseases [PATH:hsa05022]	1770	DNAH9
Neural markers	KEGG	05022 Pathways of neurodegeneration - multiple diseases [PATH:hsa05022]	8701	DNAH11
Neural markers	KEGG	05022 Pathways of neurodegeneration - multiple diseases [PATH:hsa05022]	201625	DNAH12
Neural markers	KEGG	05022 Pathways of neurodegeneration - multiple diseases [PATH:hsa05022]	127602	DNAH14
Neural markers	KEGG	05022 Pathways of neurodegeneration - multiple diseases [PATH:hsa05022]	1769	DNAH8
Neural markers	KEGG	05022 Pathways of neurodegeneration - multiple diseases [PATH:hsa05022]	196385	DNAH10
Neural markers	KEGG	05022 Pathways of neurodegeneration - multiple diseases [PATH:hsa05022]	8632	DNAH17
Neural markers	KEGG	05022 Pathways of neurodegeneration - multiple diseases [PATH:hsa05022]	7802	DNALI1
Neural markers	KEGG	05022 Pathways of neurodegeneration - multiple diseases [PATH:hsa05022]	27019	DNAI1
Neural markers	KEGG	05022 Pathways of neurodegeneration - multiple diseases [PATH:hsa05022]	64446	DNAI2
Neural markers	KEGG	05022 Pathways of neurodegeneration - multiple diseases [PATH:hsa05022]	83544	DNAL1
Neural markers	KEGG	05022 Pathways of neurodegeneration - multiple diseases [PATH:hsa05022]	10126	DNAL4
Neural markers	KEGG	05022 Pathways of neurodegeneration - multiple diseases [PATH:hsa05022]	815	CAMK2A
Neural markers	KEGG	05022 Pathways of neurodegeneration - multiple diseases [PATH:hsa05022]	817	CAMK2D
Neural markers	KEGG	05022 Pathways of neurodegeneration - multiple diseases [PATH:hsa05022]	816	CAMK2B
Neural markers	KEGG	05022 Pathways of neurodegeneration - multiple diseases [PATH:hsa05022]	818	CAMK2G
Neural markers	KEGG	05022 Pathways of neurodegeneration - multiple diseases [PATH:hsa05022]	823	CAPN1
Neural markers	KEGG	05022 Pathways of neurodegeneration - multiple diseases [PATH:hsa05022]	824	CAPN2
Neural markers	KEGG	05022 Pathways of neurodegeneration - multiple diseases [PATH:hsa05022]	8851	CDK5R1
Neural markers	KEGG	05022 Pathways of neurodegeneration - multiple diseases [PATH:hsa05022]	1020	CDK5
Neural markers	KEGG	05022 Pathways of neurodegeneration - multiple diseases [PATH:hsa05022]	840	CASP7
Neural markers	KEGG	05022 Pathways of neurodegeneration - multiple diseases [PATH:hsa05022]	22943	DKK1
Neural markers	KEGG	05022 Pathways of neurodegeneration - multiple diseases [PATH:hsa05022]	27123	DKK2
Neural markers	KEGG	05022 Pathways of neurodegeneration - multiple diseases [PATH:hsa05022]	27121	DKK4
Neural markers	KEGG	05022 Pathways of neurodegeneration - multiple diseases [PATH:hsa05022]	7471	WNT1
Neural markers	KEGG	05022 Pathways of neurodegeneration - multiple diseases [PATH:hsa05022]	7472	WNT2
Neural markers	KEGG	05022 Pathways of neurodegeneration - multiple diseases [PATH:hsa05022]	7482	WNT2B
Neural markers	KEGG	05022 Pathways of neurodegeneration - multiple diseases [PATH:hsa05022]	7473	WNT3
Neural markers	KEGG	05022 Pathways of neurodegeneration - multiple diseases [PATH:hsa05022]	89780	WNT3A
Neural markers	KEGG	05022 Pathways of neurodegeneration - multiple diseases [PATH:hsa05022]	54361	WNT4
Neural markers	KEGG	05022 Pathways of neurodegeneration - multiple diseases [PATH:hsa05022]	7474	WNT5A
Neural markers	KEGG	05022 Pathways of neurodegeneration - multiple diseases [PATH:hsa05022]	81029	WNT5B
Neural markers	KEGG	05022 Pathways of neurodegeneration - multiple diseases [PATH:hsa05022]	7475	WNT6
Neural markers	KEGG	05022 Pathways of neurodegeneration - multiple diseases [PATH:hsa05022]	7476	WNT7A
Neural markers	KEGG	05022 Pathways of neurodegeneration - multiple diseases [PATH:hsa05022]	7477	WNT7B
Neural markers	KEGG	05022 Pathways of neurodegeneration - multiple diseases [PATH:hsa05022]	7478	WNT8A
Neural markers	KEGG	05022 Pathways of neurodegeneration - multiple diseases [PATH:hsa05022]	7479	WNT8B
Neural markers	KEGG	05022 Pathways of neurodegeneration - multiple diseases [PATH:hsa05022]	7483	WNT9A
Neural markers	KEGG	05022 Pathways of neurodegeneration - multiple diseases [PATH:hsa05022]	7484	WNT9B
Neural markers	KEGG	05022 Pathways of neurodegeneration - multiple diseases [PATH:hsa05022]	7480	WNT10B
Neural markers	KEGG	05022 Pathways of neurodegeneration - multiple diseases [PATH:hsa05022]	80326	WNT10A
Neural markers	KEGG	05022 Pathways of neurodegeneration - multiple diseases [PATH:hsa05022]	7481	WNT11
Neural markers	KEGG	05022 Pathways of neurodegeneration - multiple diseases [PATH:hsa05022]	51384	WNT16
Neural markers	KEGG	05022 Pathways of neurodegeneration - multiple diseases [PATH:hsa05022]	8321	FZD1
Neural markers	KEGG	05022 Pathways of neurodegeneration - multiple diseases [PATH:hsa05022]	8324	FZD7
Neural markers	KEGG	05022 Pathways of neurodegeneration - multiple diseases [PATH:hsa05022]	2535	FZD2
Neural markers	KEGG	05022 Pathways of neurodegeneration - multiple diseases [PATH:hsa05022]	7976	FZD3
Neural markers	KEGG	05022 Pathways of neurodegeneration - multiple diseases [PATH:hsa05022]	8322	FZD4
Neural markers	KEGG	05022 Pathways of neurodegeneration - multiple diseases [PATH:hsa05022]	7855	FZD5
Neural markers	KEGG	05022 Pathways of neurodegeneration - multiple diseases [PATH:hsa05022]	8325	FZD8
Neural markers	KEGG	05022 Pathways of neurodegeneration - multiple diseases [PATH:hsa05022]	8323	FZD6
Neural markers	KEGG	05022 Pathways of neurodegeneration - multiple diseases [PATH:hsa05022]	11211	FZD10
Neural markers	KEGG	05022 Pathways of neurodegeneration - multiple diseases [PATH:hsa05022]	8326	FZD9
Neural markers	KEGG	05022 Pathways of neurodegeneration - multiple diseases [PATH:hsa05022]	4041	LRP5
Neural markers	KEGG	05022 Pathways of neurodegeneration - multiple diseases [PATH:hsa05022]	4040	LRP6
Neural markers	KEGG	05022 Pathways of neurodegeneration - multiple diseases [PATH:hsa05022]	1454	CSNK1E
Neural markers	KEGG	05022 Pathways of neurodegeneration - multiple diseases [PATH:hsa05022]	102800317	TPTEP2-CSNK1E
Neural markers	KEGG	05022 Pathways of neurodegeneration - multiple diseases [PATH:hsa05022]	1857	DVL3
Neural markers	KEGG	05022 Pathways of neurodegeneration - multiple diseases [PATH:hsa05022]	1856	DVL2
Neural markers	KEGG	05022 Pathways of neurodegeneration - multiple diseases [PATH:hsa05022]	1855	DVL1
Neural markers	KEGG	05022 Pathways of neurodegeneration - multiple diseases [PATH:hsa05022]	10023	FRAT1
Neural markers	KEGG	05022 Pathways of neurodegeneration - multiple diseases [PATH:hsa05022]	23401	FRAT2
Neural markers	KEGG	05022 Pathways of neurodegeneration - multiple diseases [PATH:hsa05022]	8312	AXIN1
Neural markers	KEGG	05022 Pathways of neurodegeneration - multiple diseases [PATH:hsa05022]	8313	AXIN2
Neural markers	KEGG	05022 Pathways of neurodegeneration - multiple diseases [PATH:hsa05022]	324	APC
Neural markers	KEGG	05022 Pathways of neurodegeneration - multiple diseases [PATH:hsa05022]	10297	APC2
Neural markers	KEGG	05022 Pathways of neurodegeneration - multiple diseases [PATH:hsa05022]	1499	CTNNB1
Neural markers	KEGG	05022 Pathways of neurodegeneration - multiple diseases [PATH:hsa05022]	122011	CSNK1A1L
Neural markers	KEGG	05022 Pathways of neurodegeneration - multiple diseases [PATH:hsa05022]	1452	CSNK1A1
Neural markers	KEGG	05022 Pathways of neurodegeneration - multiple diseases [PATH:hsa05022]	177	AGER
Neural markers	KEGG	05022 Pathways of neurodegeneration - multiple diseases [PATH:hsa05022]	3265	HRAS
Neural markers	KEGG	05022 Pathways of neurodegeneration - multiple diseases [PATH:hsa05022]	3845	KRAS
Neural markers	KEGG	05022 Pathways of neurodegeneration - multiple diseases [PATH:hsa05022]	4893	NRAS
Neural markers	KEGG	05022 Pathways of neurodegeneration - multiple diseases [PATH:hsa05022]	369	ARAF
Neural markers	KEGG	05022 Pathways of neurodegeneration - multiple diseases [PATH:hsa05022]	673	BRAF
Neural markers	KEGG	05022 Pathways of neurodegeneration - multiple diseases [PATH:hsa05022]	5894	RAF1
Neural markers	KEGG	05022 Pathways of neurodegeneration - multiple diseases [PATH:hsa05022]	5604	MAP2K1
Neural markers	KEGG	05022 Pathways of neurodegeneration - multiple diseases [PATH:hsa05022]	5605	MAP2K2
Neural markers	KEGG	05022 Pathways of neurodegeneration - multiple diseases [PATH:hsa05022]	5594	MAPK1
Neural markers	KEGG	05022 Pathways of neurodegeneration - multiple diseases [PATH:hsa05022]	5595	MAPK3
Neural markers	KEGG	05022 Pathways of neurodegeneration - multiple diseases [PATH:hsa05022]	27035	NOX1
Neural markers	KEGG	05022 Pathways of neurodegeneration - multiple diseases [PATH:hsa05022]	1536	CYBB
Neural markers	KEGG	05022 Pathways of neurodegeneration - multiple diseases [PATH:hsa05022]	50507	NOX4
Neural markers	KEGG	05022 Pathways of neurodegeneration - multiple diseases [PATH:hsa05022]	5970	RELA
Neural markers	KEGG	05022 Pathways of neurodegeneration - multiple diseases [PATH:hsa05022]	4790	NFKB1
Neural markers	KEGG	05022 Pathways of neurodegeneration - multiple diseases [PATH:hsa05022]	4843	NOS2
Neural markers	KEGG	05022 Pathways of neurodegeneration - multiple diseases [PATH:hsa05022]	5743	PTGS2
Neural markers	KEGG	05022 Pathways of neurodegeneration - multiple diseases [PATH:hsa05022]	3569	IL6
Neural markers	KEGG	05022 Pathways of neurodegeneration - multiple diseases [PATH:hsa05022]	3552	IL1A
Neural markers	KEGG	05022 Pathways of neurodegeneration - multiple diseases [PATH:hsa05022]	3553	IL1B
Neural markers	KEGG	05022 Pathways of neurodegeneration - multiple diseases [PATH:hsa05022]	1435	CSF1
Neural markers	KEGG	04724 Glutamatergic synapse [PATH:hsa04724]	81539	SLC38A1
Neural markers	KEGG	04724 Glutamatergic synapse [PATH:hsa04724]	54407	SLC38A2
Neural markers	KEGG	04724 Glutamatergic synapse [PATH:hsa04724]	27165	GLS2
Neural markers	KEGG	04724 Glutamatergic synapse [PATH:hsa04724]	2744	GLS
Neural markers	KEGG	04724 Glutamatergic synapse [PATH:hsa04724]	57084	SLC17A6
Neural markers	KEGG	04724 Glutamatergic synapse [PATH:hsa04724]	246213	SLC17A8
Neural markers	KEGG	04724 Glutamatergic synapse [PATH:hsa04724]	57030	SLC17A7
Neural markers	KEGG	04724 Glutamatergic synapse [PATH:hsa04724]	2897	GRIK1
Neural markers	KEGG	04724 Glutamatergic synapse [PATH:hsa04724]	2898	GRIK2
Neural markers	KEGG	04724 Glutamatergic synapse [PATH:hsa04724]	2899	GRIK3
Neural markers	KEGG	04724 Glutamatergic synapse [PATH:hsa04724]	2900	GRIK4
Neural markers	KEGG	04724 Glutamatergic synapse [PATH:hsa04724]	2901	GRIK5
Neural markers	KEGG	04724 Glutamatergic synapse [PATH:hsa04724]	2890	GRIA1
Neural markers	KEGG	04724 Glutamatergic synapse [PATH:hsa04724]	2891	GRIA2
Neural markers	KEGG	04724 Glutamatergic synapse [PATH:hsa04724]	2892	GRIA3
Neural markers	KEGG	04724 Glutamatergic synapse [PATH:hsa04724]	2893	GRIA4
Neural markers	KEGG	04724 Glutamatergic synapse [PATH:hsa04724]	2902	GRIN1
Neural markers	KEGG	04724 Glutamatergic synapse [PATH:hsa04724]	2903	GRIN2A
Neural markers	KEGG	04724 Glutamatergic synapse [PATH:hsa04724]	2904	GRIN2B
Neural markers	KEGG	04724 Glutamatergic synapse [PATH:hsa04724]	2905	GRIN2C
Neural markers	KEGG	04724 Glutamatergic synapse [PATH:hsa04724]	2906	GRIN2D
Neural markers	KEGG	04724 Glutamatergic synapse [PATH:hsa04724]	116443	GRIN3A
Neural markers	KEGG	04724 Glutamatergic synapse [PATH:hsa04724]	116444	GRIN3B
Neural markers	KEGG	04724 Glutamatergic synapse [PATH:hsa04724]	5530	PPP3CA
Neural markers	KEGG	04724 Glutamatergic synapse [PATH:hsa04724]	5532	PPP3CB
Neural markers	KEGG	04724 Glutamatergic synapse [PATH:hsa04724]	5533	PPP3CC
Neural markers	KEGG	04724 Glutamatergic synapse [PATH:hsa04724]	5534	PPP3R1
Neural markers	KEGG	04724 Glutamatergic synapse [PATH:hsa04724]	5535	PPP3R2
Neural markers	KEGG	04724 Glutamatergic synapse [PATH:hsa04724]	1742	DLG4
Neural markers	KEGG	04724 Glutamatergic synapse [PATH:hsa04724]	9229	DLGAP1
Neural markers	KEGG	04724 Glutamatergic synapse [PATH:hsa04724]	85358	SHANK3
Neural markers	KEGG	04724 Glutamatergic synapse [PATH:hsa04724]	50944	SHANK1
Neural markers	KEGG	04724 Glutamatergic synapse [PATH:hsa04724]	22941	SHANK2
Neural markers	KEGG	04724 Glutamatergic synapse [PATH:hsa04724]	7220	TRPC1
Neural markers	KEGG	04724 Glutamatergic synapse [PATH:hsa04724]	2911	GRM1
Neural markers	KEGG	04724 Glutamatergic synapse [PATH:hsa04724]	2915	GRM5
Neural markers	KEGG	04724 Glutamatergic synapse [PATH:hsa04724]	9456	HOMER1
Neural markers	KEGG	04724 Glutamatergic synapse [PATH:hsa04724]	9455	HOMER2
Neural markers	KEGG	04724 Glutamatergic synapse [PATH:hsa04724]	9454	HOMER3
Neural markers	KEGG	04724 Glutamatergic synapse [PATH:hsa04724]	2776	GNAQ
Neural markers	KEGG	04724 Glutamatergic synapse [PATH:hsa04724]	23236	PLCB1
Neural markers	KEGG	04724 Glutamatergic synapse [PATH:hsa04724]	5330	PLCB2
Neural markers	KEGG	04724 Glutamatergic synapse [PATH:hsa04724]	5331	PLCB3
Neural markers	KEGG	04724 Glutamatergic synapse [PATH:hsa04724]	5332	PLCB4
Neural markers	KEGG	04724 Glutamatergic synapse [PATH:hsa04724]	5578	PRKCA
Neural markers	KEGG	04724 Glutamatergic synapse [PATH:hsa04724]	5579	PRKCB
Neural markers	KEGG	04724 Glutamatergic synapse [PATH:hsa04724]	5582	PRKCG
Neural markers	KEGG	04724 Glutamatergic synapse [PATH:hsa04724]	3708	ITPR1
Neural markers	KEGG	04724 Glutamatergic synapse [PATH:hsa04724]	3709	ITPR2
Neural markers	KEGG	04724 Glutamatergic synapse [PATH:hsa04724]	3710	ITPR3
Neural markers	KEGG	04724 Glutamatergic synapse [PATH:hsa04724]	123745	PLA2G4E
Neural markers	KEGG	04724 Glutamatergic synapse [PATH:hsa04724]	5321	PLA2G4A
Neural markers	KEGG	04724 Glutamatergic synapse [PATH:hsa04724]	8681	JMJD7-PLA2G4B
Neural markers	KEGG	04724 Glutamatergic synapse [PATH:hsa04724]	100137049	PLA2G4B
Neural markers	KEGG	04724 Glutamatergic synapse [PATH:hsa04724]	8605	PLA2G4C
Neural markers	KEGG	04724 Glutamatergic synapse [PATH:hsa04724]	283748	PLA2G4D
Neural markers	KEGG	04724 Glutamatergic synapse [PATH:hsa04724]	255189	PLA2G4F
Neural markers	KEGG	04724 Glutamatergic synapse [PATH:hsa04724]	5337	PLD1
Neural markers	KEGG	04724 Glutamatergic synapse [PATH:hsa04724]	5338	PLD2
Neural markers	KEGG	04724 Glutamatergic synapse [PATH:hsa04724]	5594	MAPK1
Neural markers	KEGG	04724 Glutamatergic synapse [PATH:hsa04724]	5595	MAPK3
Neural markers	KEGG	04724 Glutamatergic synapse [PATH:hsa04724]	2778	GNAS
Neural markers	KEGG	04724 Glutamatergic synapse [PATH:hsa04724]	107	ADCY1
Neural markers	KEGG	04724 Glutamatergic synapse [PATH:hsa04724]	108	ADCY2
Neural markers	KEGG	04724 Glutamatergic synapse [PATH:hsa04724]	109	ADCY3
Neural markers	KEGG	04724 Glutamatergic synapse [PATH:hsa04724]	196883	ADCY4
Neural markers	KEGG	04724 Glutamatergic synapse [PATH:hsa04724]	111	ADCY5
Neural markers	KEGG	04724 Glutamatergic synapse [PATH:hsa04724]	112	ADCY6
Neural markers	KEGG	04724 Glutamatergic synapse [PATH:hsa04724]	113	ADCY7
Neural markers	KEGG	04724 Glutamatergic synapse [PATH:hsa04724]	114	ADCY8
Neural markers	KEGG	04724 Glutamatergic synapse [PATH:hsa04724]	115	ADCY9
Neural markers	KEGG	04724 Glutamatergic synapse [PATH:hsa04724]	5566	PRKACA
Neural markers	KEGG	04724 Glutamatergic synapse [PATH:hsa04724]	5567	PRKACB
Neural markers	KEGG	04724 Glutamatergic synapse [PATH:hsa04724]	5568	PRKACG
Neural markers	KEGG	04724 Glutamatergic synapse [PATH:hsa04724]	2912	GRM2
Neural markers	KEGG	04724 Glutamatergic synapse [PATH:hsa04724]	2913	GRM3
Neural markers	KEGG	04724 Glutamatergic synapse [PATH:hsa04724]	2914	GRM4
Neural markers	KEGG	04724 Glutamatergic synapse [PATH:hsa04724]	2916	GRM6
Neural markers	KEGG	04724 Glutamatergic synapse [PATH:hsa04724]	2917	GRM7
Neural markers	KEGG	04724 Glutamatergic synapse [PATH:hsa04724]	2918	GRM8
Neural markers	KEGG	04724 Glutamatergic synapse [PATH:hsa04724]	2770	GNAI1
Neural markers	KEGG	04724 Glutamatergic synapse [PATH:hsa04724]	2773	GNAI3
Neural markers	KEGG	04724 Glutamatergic synapse [PATH:hsa04724]	2771	GNAI2
Neural markers	KEGG	04724 Glutamatergic synapse [PATH:hsa04724]	2775	GNAO1
Neural markers	KEGG	04724 Glutamatergic synapse [PATH:hsa04724]	2782	GNB1
Neural markers	KEGG	04724 Glutamatergic synapse [PATH:hsa04724]	2783	GNB2
Neural markers	KEGG	04724 Glutamatergic synapse [PATH:hsa04724]	2784	GNB3
Neural markers	KEGG	04724 Glutamatergic synapse [PATH:hsa04724]	59345	GNB4
Neural markers	KEGG	04724 Glutamatergic synapse [PATH:hsa04724]	10681	GNB5
Neural markers	KEGG	04724 Glutamatergic synapse [PATH:hsa04724]	54331	GNG2
Neural markers	KEGG	04724 Glutamatergic synapse [PATH:hsa04724]	2785	GNG3
Neural markers	KEGG	04724 Glutamatergic synapse [PATH:hsa04724]	2786	GNG4
Neural markers	KEGG	04724 Glutamatergic synapse [PATH:hsa04724]	2787	GNG5
Neural markers	KEGG	04724 Glutamatergic synapse [PATH:hsa04724]	2788	GNG7
Neural markers	KEGG	04724 Glutamatergic synapse [PATH:hsa04724]	94235	GNG8
Neural markers	KEGG	04724 Glutamatergic synapse [PATH:hsa04724]	2790	GNG10
Neural markers	KEGG	04724 Glutamatergic synapse [PATH:hsa04724]	2791	GNG11
Neural markers	KEGG	04724 Glutamatergic synapse [PATH:hsa04724]	55970	GNG12
Neural markers	KEGG	04724 Glutamatergic synapse [PATH:hsa04724]	51764	GNG13
Neural markers	KEGG	04724 Glutamatergic synapse [PATH:hsa04724]	2792	GNGT1
Neural markers	KEGG	04724 Glutamatergic synapse [PATH:hsa04724]	2793	GNGT2
Neural markers	KEGG	04724 Glutamatergic synapse [PATH:hsa04724]	156	GRK2
Neural markers	KEGG	04724 Glutamatergic synapse [PATH:hsa04724]	157	GRK3
Neural markers	KEGG	04724 Glutamatergic synapse [PATH:hsa04724]	3760	KCNJ3
Neural markers	KEGG	04724 Glutamatergic synapse [PATH:hsa04724]	773	CACNA1A
Neural markers	KEGG	04724 Glutamatergic synapse [PATH:hsa04724]	6506	SLC1A2
Neural markers	KEGG	04724 Glutamatergic synapse [PATH:hsa04724]	6512	SLC1A7
Neural markers	KEGG	04724 Glutamatergic synapse [PATH:hsa04724]	6505	SLC1A1
Neural markers	KEGG	04724 Glutamatergic synapse [PATH:hsa04724]	6511	SLC1A6
Neural markers	KEGG	04724 Glutamatergic synapse [PATH:hsa04724]	775	CACNA1C
Neural markers	KEGG	04724 Glutamatergic synapse [PATH:hsa04724]	776	CACNA1D
Neural markers	KEGG	04724 Glutamatergic synapse [PATH:hsa04724]	6507	SLC1A3
Neural markers	KEGG	04724 Glutamatergic synapse [PATH:hsa04724]	2752	GLUL
Neural markers	KEGG	04724 Glutamatergic synapse [PATH:hsa04724]	10991	SLC38A3
Neural markers	KEGG	04727 GABAergic synapse [PATH:hsa04727]	81539	SLC38A1
Neural markers	KEGG	04727 GABAergic synapse [PATH:hsa04727]	54407	SLC38A2
Neural markers	KEGG	04727 GABAergic synapse [PATH:hsa04727]	27165	GLS2
Neural markers	KEGG	04727 GABAergic synapse [PATH:hsa04727]	2744	GLS
Neural markers	KEGG	04727 GABAergic synapse [PATH:hsa04727]	2571	GAD1
Neural markers	KEGG	04727 GABAergic synapse [PATH:hsa04727]	2572	GAD2
Neural markers	KEGG	04727 GABAergic synapse [PATH:hsa04727]	140679	SLC32A1
Neural markers	KEGG	04727 GABAergic synapse [PATH:hsa04727]	18	ABAT
Neural markers	KEGG	04727 GABAergic synapse [PATH:hsa04727]	2554	GABRA1
Neural markers	KEGG	04727 GABAergic synapse [PATH:hsa04727]	2555	GABRA2
Neural markers	KEGG	04727 GABAergic synapse [PATH:hsa04727]	2556	GABRA3
Neural markers	KEGG	04727 GABAergic synapse [PATH:hsa04727]	2557	GABRA4
Neural markers	KEGG	04727 GABAergic synapse [PATH:hsa04727]	2558	GABRA5
Neural markers	KEGG	04727 GABAergic synapse [PATH:hsa04727]	2559	GABRA6
Neural markers	KEGG	04727 GABAergic synapse [PATH:hsa04727]	2560	GABRB1
Neural markers	KEGG	04727 GABAergic synapse [PATH:hsa04727]	2562	GABRB3
Neural markers	KEGG	04727 GABAergic synapse [PATH:hsa04727]	2561	GABRB2
Neural markers	KEGG	04727 GABAergic synapse [PATH:hsa04727]	2565	GABRG1
Neural markers	KEGG	04727 GABAergic synapse [PATH:hsa04727]	2566	GABRG2
Neural markers	KEGG	04727 GABAergic synapse [PATH:hsa04727]	2567	GABRG3
Neural markers	KEGG	04727 GABAergic synapse [PATH:hsa04727]	2563	GABRD
Neural markers	KEGG	04727 GABAergic synapse [PATH:hsa04727]	2564	GABRE
Neural markers	KEGG	04727 GABAergic synapse [PATH:hsa04727]	55879	GABRQ
Neural markers	KEGG	04727 GABAergic synapse [PATH:hsa04727]	2568	GABRP
Neural markers	KEGG	04727 GABAergic synapse [PATH:hsa04727]	5566	PRKACA
Neural markers	KEGG	04727 GABAergic synapse [PATH:hsa04727]	5567	PRKACB
Neural markers	KEGG	04727 GABAergic synapse [PATH:hsa04727]	5568	PRKACG
Neural markers	KEGG	04727 GABAergic synapse [PATH:hsa04727]	6714	SRC
Neural markers	KEGG	04727 GABAergic synapse [PATH:hsa04727]	5578	PRKCA
Neural markers	KEGG	04727 GABAergic synapse [PATH:hsa04727]	5579	PRKCB
Neural markers	KEGG	04727 GABAergic synapse [PATH:hsa04727]	5582	PRKCG
Neural markers	KEGG	04727 GABAergic synapse [PATH:hsa04727]	9001	HAP1
Neural markers	KEGG	04727 GABAergic synapse [PATH:hsa04727]	11337	GABARAP
Neural markers	KEGG	04727 GABAergic synapse [PATH:hsa04727]	23710	GABARAPL1
Neural markers	KEGG	04727 GABAergic synapse [PATH:hsa04727]	11345	GABARAPL2
Neural markers	KEGG	04727 GABAergic synapse [PATH:hsa04727]	4905	NSF
Neural markers	KEGG	04727 GABAergic synapse [PATH:hsa04727]	66008	TRAK2
Neural markers	KEGG	04727 GABAergic synapse [PATH:hsa04727]	5334	PLCL1
Neural markers	KEGG	04727 GABAergic synapse [PATH:hsa04727]	10243	GPHN
Neural markers	KEGG	04727 GABAergic synapse [PATH:hsa04727]	57468	SLC12A5
Neural markers	KEGG	04727 GABAergic synapse [PATH:hsa04727]	2569	GABRR1
Neural markers	KEGG	04727 GABAergic synapse [PATH:hsa04727]	2570	GABRR2
Neural markers	KEGG	04727 GABAergic synapse [PATH:hsa04727]	200959	GABRR3
Neural markers	KEGG	04727 GABAergic synapse [PATH:hsa04727]	773	CACNA1A
Neural markers	KEGG	04727 GABAergic synapse [PATH:hsa04727]	774	CACNA1B
Neural markers	KEGG	04727 GABAergic synapse [PATH:hsa04727]	775	CACNA1C
Neural markers	KEGG	04727 GABAergic synapse [PATH:hsa04727]	776	CACNA1D
Neural markers	KEGG	04727 GABAergic synapse [PATH:hsa04727]	778	CACNA1F
Neural markers	KEGG	04727 GABAergic synapse [PATH:hsa04727]	779	CACNA1S
Neural markers	KEGG	04727 GABAergic synapse [PATH:hsa04727]	2550	GABBR1
Neural markers	KEGG	04727 GABAergic synapse [PATH:hsa04727]	9568	GABBR2
Neural markers	KEGG	04727 GABAergic synapse [PATH:hsa04727]	2770	GNAI1
Neural markers	KEGG	04727 GABAergic synapse [PATH:hsa04727]	2773	GNAI3
Neural markers	KEGG	04727 GABAergic synapse [PATH:hsa04727]	2771	GNAI2
Neural markers	KEGG	04727 GABAergic synapse [PATH:hsa04727]	2775	GNAO1
Neural markers	KEGG	04727 GABAergic synapse [PATH:hsa04727]	2782	GNB1
Neural markers	KEGG	04727 GABAergic synapse [PATH:hsa04727]	2783	GNB2
Neural markers	KEGG	04727 GABAergic synapse [PATH:hsa04727]	2784	GNB3
Neural markers	KEGG	04727 GABAergic synapse [PATH:hsa04727]	59345	GNB4
Neural markers	KEGG	04727 GABAergic synapse [PATH:hsa04727]	10681	GNB5
Neural markers	KEGG	04727 GABAergic synapse [PATH:hsa04727]	54331	GNG2
Neural markers	KEGG	04727 GABAergic synapse [PATH:hsa04727]	2785	GNG3
Neural markers	KEGG	04727 GABAergic synapse [PATH:hsa04727]	2786	GNG4
Neural markers	KEGG	04727 GABAergic synapse [PATH:hsa04727]	2787	GNG5
Neural markers	KEGG	04727 GABAergic synapse [PATH:hsa04727]	2788	GNG7
Neural markers	KEGG	04727 GABAergic synapse [PATH:hsa04727]	94235	GNG8
Neural markers	KEGG	04727 GABAergic synapse [PATH:hsa04727]	2790	GNG10
Neural markers	KEGG	04727 GABAergic synapse [PATH:hsa04727]	2791	GNG11
Neural markers	KEGG	04727 GABAergic synapse [PATH:hsa04727]	55970	GNG12
Neural markers	KEGG	04727 GABAergic synapse [PATH:hsa04727]	51764	GNG13
Neural markers	KEGG	04727 GABAergic synapse [PATH:hsa04727]	2792	GNGT1
Neural markers	KEGG	04727 GABAergic synapse [PATH:hsa04727]	2793	GNGT2
Neural markers	KEGG	04727 GABAergic synapse [PATH:hsa04727]	107	ADCY1
Neural markers	KEGG	04727 GABAergic synapse [PATH:hsa04727]	108	ADCY2
Neural markers	KEGG	04727 GABAergic synapse [PATH:hsa04727]	109	ADCY3
Neural markers	KEGG	04727 GABAergic synapse [PATH:hsa04727]	196883	ADCY4
Neural markers	KEGG	04727 GABAergic synapse [PATH:hsa04727]	111	ADCY5
Neural markers	KEGG	04727 GABAergic synapse [PATH:hsa04727]	112	ADCY6
Neural markers	KEGG	04727 GABAergic synapse [PATH:hsa04727]	113	ADCY7
Neural markers	KEGG	04727 GABAergic synapse [PATH:hsa04727]	114	ADCY8
Neural markers	KEGG	04727 GABAergic synapse [PATH:hsa04727]	115	ADCY9
Neural markers	KEGG	04727 GABAergic synapse [PATH:hsa04727]	3763	KCNJ6
Neural markers	KEGG	04727 GABAergic synapse [PATH:hsa04727]	6529	SLC6A1
Neural markers	KEGG	04727 GABAergic synapse [PATH:hsa04727]	6540	SLC6A13
Neural markers	KEGG	04727 GABAergic synapse [PATH:hsa04727]	6538	SLC6A11
Neural markers	KEGG	04727 GABAergic synapse [PATH:hsa04727]	6539	SLC6A12
Neural markers	KEGG	04727 GABAergic synapse [PATH:hsa04727]	2752	GLUL
Neural markers	KEGG	04727 GABAergic synapse [PATH:hsa04727]	10991	SLC38A3
Neural markers	KEGG	04727 GABAergic synapse [PATH:hsa04727]	92745	SLC38A5
Neural markers	KEGG	04725 Cholinergic synapse [PATH:hsa04725]	1103	CHAT
Neural markers	KEGG	04725 Cholinergic synapse [PATH:hsa04725]	43	ACHE
Neural markers	KEGG	04725 Cholinergic synapse [PATH:hsa04725]	6572	SLC18A3
Neural markers	KEGG	04725 Cholinergic synapse [PATH:hsa04725]	1128	CHRM1
Neural markers	KEGG	04725 Cholinergic synapse [PATH:hsa04725]	1131	CHRM3
Neural markers	KEGG	04725 Cholinergic synapse [PATH:hsa04725]	1133	CHRM5
Neural markers	KEGG	04725 Cholinergic synapse [PATH:hsa04725]	2776	GNAQ
Neural markers	KEGG	04725 Cholinergic synapse [PATH:hsa04725]	2767	GNA11
Neural markers	KEGG	04725 Cholinergic synapse [PATH:hsa04725]	23236	PLCB1
Neural markers	KEGG	04725 Cholinergic synapse [PATH:hsa04725]	5330	PLCB2
Neural markers	KEGG	04725 Cholinergic synapse [PATH:hsa04725]	5331	PLCB3
Neural markers	KEGG	04725 Cholinergic synapse [PATH:hsa04725]	5332	PLCB4
Neural markers	KEGG	04725 Cholinergic synapse [PATH:hsa04725]	3708	ITPR1
Neural markers	KEGG	04725 Cholinergic synapse [PATH:hsa04725]	3709	ITPR2
Neural markers	KEGG	04725 Cholinergic synapse [PATH:hsa04725]	3710	ITPR3
Neural markers	KEGG	04725 Cholinergic synapse [PATH:hsa04725]	5578	PRKCA
Neural markers	KEGG	04725 Cholinergic synapse [PATH:hsa04725]	5579	PRKCB
Neural markers	KEGG	04725 Cholinergic synapse [PATH:hsa04725]	5582	PRKCG
Neural markers	KEGG	04725 Cholinergic synapse [PATH:hsa04725]	3784	KCNQ1
Neural markers	KEGG	04725 Cholinergic synapse [PATH:hsa04725]	3785	KCNQ2
Neural markers	KEGG	04725 Cholinergic synapse [PATH:hsa04725]	3786	KCNQ3
Neural markers	KEGG	04725 Cholinergic synapse [PATH:hsa04725]	9132	KCNQ4
Neural markers	KEGG	04725 Cholinergic synapse [PATH:hsa04725]	56479	KCNQ5
Neural markers	KEGG	04725 Cholinergic synapse [PATH:hsa04725]	3759	KCNJ2
Neural markers	KEGG	04725 Cholinergic synapse [PATH:hsa04725]	3768	KCNJ12
Neural markers	KEGG	04725 Cholinergic synapse [PATH:hsa04725]	100134444	KCNJ18
Neural markers	KEGG	04725 Cholinergic synapse [PATH:hsa04725]	3761	KCNJ4
Neural markers	KEGG	04725 Cholinergic synapse [PATH:hsa04725]	3770	KCNJ14
Neural markers	KEGG	04725 Cholinergic synapse [PATH:hsa04725]	1129	CHRM2
Neural markers	KEGG	04725 Cholinergic synapse [PATH:hsa04725]	1132	CHRM4
Neural markers	KEGG	04725 Cholinergic synapse [PATH:hsa04725]	2770	GNAI1
Neural markers	KEGG	04725 Cholinergic synapse [PATH:hsa04725]	2773	GNAI3
Neural markers	KEGG	04725 Cholinergic synapse [PATH:hsa04725]	2771	GNAI2
Neural markers	KEGG	04725 Cholinergic synapse [PATH:hsa04725]	2775	GNAO1
Neural markers	KEGG	04725 Cholinergic synapse [PATH:hsa04725]	2782	GNB1
Neural markers	KEGG	04725 Cholinergic synapse [PATH:hsa04725]	2783	GNB2
Neural markers	KEGG	04725 Cholinergic synapse [PATH:hsa04725]	2784	GNB3
Neural markers	KEGG	04725 Cholinergic synapse [PATH:hsa04725]	59345	GNB4
Neural markers	KEGG	04725 Cholinergic synapse [PATH:hsa04725]	10681	GNB5
Neural markers	KEGG	04725 Cholinergic synapse [PATH:hsa04725]	54331	GNG2
Neural markers	KEGG	04725 Cholinergic synapse [PATH:hsa04725]	2785	GNG3
Neural markers	KEGG	04725 Cholinergic synapse [PATH:hsa04725]	2786	GNG4
Neural markers	KEGG	04725 Cholinergic synapse [PATH:hsa04725]	2787	GNG5
Neural markers	KEGG	04725 Cholinergic synapse [PATH:hsa04725]	2788	GNG7
Neural markers	KEGG	04725 Cholinergic synapse [PATH:hsa04725]	94235	GNG8
Neural markers	KEGG	04725 Cholinergic synapse [PATH:hsa04725]	2790	GNG10
Neural markers	KEGG	04725 Cholinergic synapse [PATH:hsa04725]	2791	GNG11
Neural markers	KEGG	04725 Cholinergic synapse [PATH:hsa04725]	55970	GNG12
Neural markers	KEGG	04725 Cholinergic synapse [PATH:hsa04725]	51764	GNG13
Neural markers	KEGG	04725 Cholinergic synapse [PATH:hsa04725]	2792	GNGT1
Neural markers	KEGG	04725 Cholinergic synapse [PATH:hsa04725]	2793	GNGT2
Neural markers	KEGG	04725 Cholinergic synapse [PATH:hsa04725]	3760	KCNJ3
Neural markers	KEGG	04725 Cholinergic synapse [PATH:hsa04725]	3763	KCNJ6
Neural markers	KEGG	04725 Cholinergic synapse [PATH:hsa04725]	5294	PIK3CG
Neural markers	KEGG	04725 Cholinergic synapse [PATH:hsa04725]	23533	PIK3R5
Neural markers	KEGG	04725 Cholinergic synapse [PATH:hsa04725]	146850	PIK3R6
Neural markers	KEGG	04725 Cholinergic synapse [PATH:hsa04725]	3265	HRAS
Neural markers	KEGG	04725 Cholinergic synapse [PATH:hsa04725]	3845	KRAS
Neural markers	KEGG	04725 Cholinergic synapse [PATH:hsa04725]	4893	NRAS
Neural markers	KEGG	04725 Cholinergic synapse [PATH:hsa04725]	5604	MAP2K1
Neural markers	KEGG	04725 Cholinergic synapse [PATH:hsa04725]	5594	MAPK1
Neural markers	KEGG	04725 Cholinergic synapse [PATH:hsa04725]	5595	MAPK3
Neural markers	KEGG	04725 Cholinergic synapse [PATH:hsa04725]	2353	FOS
Neural markers	KEGG	04725 Cholinergic synapse [PATH:hsa04725]	1139	CHRNA7
Neural markers	KEGG	04725 Cholinergic synapse [PATH:hsa04725]	1137	CHRNA4
Neural markers	KEGG	04725 Cholinergic synapse [PATH:hsa04725]	1141	CHRNB2
Neural markers	KEGG	04725 Cholinergic synapse [PATH:hsa04725]	1136	CHRNA3
Neural markers	KEGG	04725 Cholinergic synapse [PATH:hsa04725]	1143	CHRNB4
Neural markers	KEGG	04725 Cholinergic synapse [PATH:hsa04725]	8973	CHRNA6
Neural markers	KEGG	04725 Cholinergic synapse [PATH:hsa04725]	107	ADCY1
Neural markers	KEGG	04725 Cholinergic synapse [PATH:hsa04725]	108	ADCY2
Neural markers	KEGG	04725 Cholinergic synapse [PATH:hsa04725]	109	ADCY3
Neural markers	KEGG	04725 Cholinergic synapse [PATH:hsa04725]	196883	ADCY4
Neural markers	KEGG	04725 Cholinergic synapse [PATH:hsa04725]	111	ADCY5
Neural markers	KEGG	04725 Cholinergic synapse [PATH:hsa04725]	112	ADCY6
Neural markers	KEGG	04725 Cholinergic synapse [PATH:hsa04725]	113	ADCY7
Neural markers	KEGG	04725 Cholinergic synapse [PATH:hsa04725]	114	ADCY8
Neural markers	KEGG	04725 Cholinergic synapse [PATH:hsa04725]	115	ADCY9
Neural markers	KEGG	04725 Cholinergic synapse [PATH:hsa04725]	5566	PRKACA
Neural markers	KEGG	04725 Cholinergic synapse [PATH:hsa04725]	5567	PRKACB
Neural markers	KEGG	04725 Cholinergic synapse [PATH:hsa04725]	5568	PRKACG
Neural markers	KEGG	04725 Cholinergic synapse [PATH:hsa04725]	1385	CREB1
Neural markers	KEGG	04725 Cholinergic synapse [PATH:hsa04725]	468	ATF4
Neural markers	KEGG	04725 Cholinergic synapse [PATH:hsa04725]	10488	CREB3
Neural markers	KEGG	04725 Cholinergic synapse [PATH:hsa04725]	90993	CREB3L1
Neural markers	KEGG	04725 Cholinergic synapse [PATH:hsa04725]	64764	CREB3L2
Neural markers	KEGG	04725 Cholinergic synapse [PATH:hsa04725]	84699	CREB3L3
Neural markers	KEGG	04725 Cholinergic synapse [PATH:hsa04725]	148327	CREB3L4
Neural markers	KEGG	04725 Cholinergic synapse [PATH:hsa04725]	9586	CREB5
Neural markers	KEGG	04725 Cholinergic synapse [PATH:hsa04725]	815	CAMK2A
Neural markers	KEGG	04725 Cholinergic synapse [PATH:hsa04725]	817	CAMK2D
Neural markers	KEGG	04725 Cholinergic synapse [PATH:hsa04725]	816	CAMK2B
Neural markers	KEGG	04725 Cholinergic synapse [PATH:hsa04725]	818	CAMK2G
Neural markers	KEGG	04725 Cholinergic synapse [PATH:hsa04725]	814	CAMK4
Neural markers	KEGG	04725 Cholinergic synapse [PATH:hsa04725]	3717	JAK2
Neural markers	KEGG	04725 Cholinergic synapse [PATH:hsa04725]	2534	FYN
Neural markers	KEGG	04725 Cholinergic synapse [PATH:hsa04725]	5290	PIK3CA
Neural markers	KEGG	04725 Cholinergic synapse [PATH:hsa04725]	5293	PIK3CD
Neural markers	KEGG	04725 Cholinergic synapse [PATH:hsa04725]	5291	PIK3CB
Neural markers	KEGG	04725 Cholinergic synapse [PATH:hsa04725]	5295	PIK3R1
Neural markers	KEGG	04725 Cholinergic synapse [PATH:hsa04725]	5296	PIK3R2
Neural markers	KEGG	04725 Cholinergic synapse [PATH:hsa04725]	8503	PIK3R3
Neural markers	KEGG	04725 Cholinergic synapse [PATH:hsa04725]	207	AKT1
Neural markers	KEGG	04725 Cholinergic synapse [PATH:hsa04725]	208	AKT2
Neural markers	KEGG	04725 Cholinergic synapse [PATH:hsa04725]	10000	AKT3
Neural markers	KEGG	04725 Cholinergic synapse [PATH:hsa04725]	596	BCL2
Neural markers	KEGG	04725 Cholinergic synapse [PATH:hsa04725]	773	CACNA1A
Neural markers	KEGG	04725 Cholinergic synapse [PATH:hsa04725]	774	CACNA1B
Neural markers	KEGG	04725 Cholinergic synapse [PATH:hsa04725]	775	CACNA1C
Neural markers	KEGG	04725 Cholinergic synapse [PATH:hsa04725]	776	CACNA1D
Neural markers	KEGG	04725 Cholinergic synapse [PATH:hsa04725]	778	CACNA1F
Neural markers	KEGG	04725 Cholinergic synapse [PATH:hsa04725]	779	CACNA1S
Neural markers	KEGG	04725 Cholinergic synapse [PATH:hsa04725]	60482	SLC5A7
Neural markers	KEGG	04728 Dopaminergic synapse [PATH:hsa04728]	7054	TH
Neural markers	KEGG	04728 Dopaminergic synapse [PATH:hsa04728]	1644	DDC
Neural markers	KEGG	04728 Dopaminergic synapse [PATH:hsa04728]	6570	SLC18A1
Neural markers	KEGG	04728 Dopaminergic synapse [PATH:hsa04728]	6571	SLC18A2
Neural markers	KEGG	04728 Dopaminergic synapse [PATH:hsa04728]	1812	DRD1
Neural markers	KEGG	04728 Dopaminergic synapse [PATH:hsa04728]	1816	DRD5
Neural markers	KEGG	04728 Dopaminergic synapse [PATH:hsa04728]	50632	CALY
Neural markers	KEGG	04728 Dopaminergic synapse [PATH:hsa04728]	2776	GNAQ
Neural markers	KEGG	04728 Dopaminergic synapse [PATH:hsa04728]	23236	PLCB1
Neural markers	KEGG	04728 Dopaminergic synapse [PATH:hsa04728]	5330	PLCB2
Neural markers	KEGG	04728 Dopaminergic synapse [PATH:hsa04728]	5331	PLCB3
Neural markers	KEGG	04728 Dopaminergic synapse [PATH:hsa04728]	5332	PLCB4
Neural markers	KEGG	04728 Dopaminergic synapse [PATH:hsa04728]	3708	ITPR1
Neural markers	KEGG	04728 Dopaminergic synapse [PATH:hsa04728]	3709	ITPR2
Neural markers	KEGG	04728 Dopaminergic synapse [PATH:hsa04728]	3710	ITPR3
Neural markers	KEGG	04728 Dopaminergic synapse [PATH:hsa04728]	810	CALML3
Neural markers	KEGG	04728 Dopaminergic synapse [PATH:hsa04728]	805	CALM2
Neural markers	KEGG	04728 Dopaminergic synapse [PATH:hsa04728]	808	CALM3
Neural markers	KEGG	04728 Dopaminergic synapse [PATH:hsa04728]	801	CALM1
Neural markers	KEGG	04728 Dopaminergic synapse [PATH:hsa04728]	163688	CALML6
Neural markers	KEGG	04728 Dopaminergic synapse [PATH:hsa04728]	51806	CALML5
Neural markers	KEGG	04728 Dopaminergic synapse [PATH:hsa04728]	91860	CALML4
Neural markers	KEGG	04728 Dopaminergic synapse [PATH:hsa04728]	815	CAMK2A
Neural markers	KEGG	04728 Dopaminergic synapse [PATH:hsa04728]	817	CAMK2D
Neural markers	KEGG	04728 Dopaminergic synapse [PATH:hsa04728]	816	CAMK2B
Neural markers	KEGG	04728 Dopaminergic synapse [PATH:hsa04728]	818	CAMK2G
Neural markers	KEGG	04728 Dopaminergic synapse [PATH:hsa04728]	5530	PPP3CA
Neural markers	KEGG	04728 Dopaminergic synapse [PATH:hsa04728]	5532	PPP3CB
Neural markers	KEGG	04728 Dopaminergic synapse [PATH:hsa04728]	5533	PPP3CC
Neural markers	KEGG	04728 Dopaminergic synapse [PATH:hsa04728]	5578	PRKCA
Neural markers	KEGG	04728 Dopaminergic synapse [PATH:hsa04728]	5579	PRKCB
Neural markers	KEGG	04728 Dopaminergic synapse [PATH:hsa04728]	5582	PRKCG
Neural markers	KEGG	04728 Dopaminergic synapse [PATH:hsa04728]	2353	FOS
Neural markers	KEGG	04728 Dopaminergic synapse [PATH:hsa04728]	2778	GNAS
Neural markers	KEGG	04728 Dopaminergic synapse [PATH:hsa04728]	2774	GNAL
Neural markers	KEGG	04728 Dopaminergic synapse [PATH:hsa04728]	111	ADCY5
Neural markers	KEGG	04728 Dopaminergic synapse [PATH:hsa04728]	5566	PRKACA
Neural markers	KEGG	04728 Dopaminergic synapse [PATH:hsa04728]	5567	PRKACB
Neural markers	KEGG	04728 Dopaminergic synapse [PATH:hsa04728]	5568	PRKACG
Neural markers	KEGG	04728 Dopaminergic synapse [PATH:hsa04728]	1385	CREB1
Neural markers	KEGG	04728 Dopaminergic synapse [PATH:hsa04728]	1386	ATF2
Neural markers	KEGG	04728 Dopaminergic synapse [PATH:hsa04728]	468	ATF4
Neural markers	KEGG	04728 Dopaminergic synapse [PATH:hsa04728]	10488	CREB3
Neural markers	KEGG	04728 Dopaminergic synapse [PATH:hsa04728]	90993	CREB3L1
Neural markers	KEGG	04728 Dopaminergic synapse [PATH:hsa04728]	64764	CREB3L2
Neural markers	KEGG	04728 Dopaminergic synapse [PATH:hsa04728]	84699	CREB3L3
Neural markers	KEGG	04728 Dopaminergic synapse [PATH:hsa04728]	148327	CREB3L4
Neural markers	KEGG	04728 Dopaminergic synapse [PATH:hsa04728]	9586	CREB5
Neural markers	KEGG	04728 Dopaminergic synapse [PATH:hsa04728]	1388	ATF6B
Neural markers	KEGG	04728 Dopaminergic synapse [PATH:hsa04728]	5600	MAPK11
Neural markers	KEGG	04728 Dopaminergic synapse [PATH:hsa04728]	6300	MAPK12
Neural markers	KEGG	04728 Dopaminergic synapse [PATH:hsa04728]	5603	MAPK13
Neural markers	KEGG	04728 Dopaminergic synapse [PATH:hsa04728]	1432	MAPK14
Neural markers	KEGG	04728 Dopaminergic synapse [PATH:hsa04728]	5599	MAPK8
Neural markers	KEGG	04728 Dopaminergic synapse [PATH:hsa04728]	5602	MAPK10
Neural markers	KEGG	04728 Dopaminergic synapse [PATH:hsa04728]	5601	MAPK9
Neural markers	KEGG	04728 Dopaminergic synapse [PATH:hsa04728]	84152	PPP1R1B
Neural markers	KEGG	04728 Dopaminergic synapse [PATH:hsa04728]	5499	PPP1CA
Neural markers	KEGG	04728 Dopaminergic synapse [PATH:hsa04728]	5500	PPP1CB
Neural markers	KEGG	04728 Dopaminergic synapse [PATH:hsa04728]	5501	PPP1CC
Neural markers	KEGG	04728 Dopaminergic synapse [PATH:hsa04728]	6323	SCN1A
Neural markers	KEGG	04728 Dopaminergic synapse [PATH:hsa04728]	775	CACNA1C
Neural markers	KEGG	04728 Dopaminergic synapse [PATH:hsa04728]	776	CACNA1D
Neural markers	KEGG	04728 Dopaminergic synapse [PATH:hsa04728]	773	CACNA1A
Neural markers	KEGG	04728 Dopaminergic synapse [PATH:hsa04728]	774	CACNA1B
Neural markers	KEGG	04728 Dopaminergic synapse [PATH:hsa04728]	3760	KCNJ3
Neural markers	KEGG	04728 Dopaminergic synapse [PATH:hsa04728]	3763	KCNJ6
Neural markers	KEGG	04728 Dopaminergic synapse [PATH:hsa04728]	3765	KCNJ9
Neural markers	KEGG	04728 Dopaminergic synapse [PATH:hsa04728]	3762	KCNJ5
Neural markers	KEGG	04728 Dopaminergic synapse [PATH:hsa04728]	1814	DRD3
Neural markers	KEGG	04728 Dopaminergic synapse [PATH:hsa04728]	1815	DRD4
Neural markers	KEGG	04728 Dopaminergic synapse [PATH:hsa04728]	2770	GNAI1
Neural markers	KEGG	04728 Dopaminergic synapse [PATH:hsa04728]	2773	GNAI3
Neural markers	KEGG	04728 Dopaminergic synapse [PATH:hsa04728]	2771	GNAI2
Neural markers	KEGG	04728 Dopaminergic synapse [PATH:hsa04728]	2775	GNAO1
Neural markers	KEGG	04728 Dopaminergic synapse [PATH:hsa04728]	2782	GNB1
Neural markers	KEGG	04728 Dopaminergic synapse [PATH:hsa04728]	2783	GNB2
Neural markers	KEGG	04728 Dopaminergic synapse [PATH:hsa04728]	2784	GNB3
Neural markers	KEGG	04728 Dopaminergic synapse [PATH:hsa04728]	59345	GNB4
Neural markers	KEGG	04728 Dopaminergic synapse [PATH:hsa04728]	10681	GNB5
Neural markers	KEGG	04728 Dopaminergic synapse [PATH:hsa04728]	54331	GNG2
Neural markers	KEGG	04728 Dopaminergic synapse [PATH:hsa04728]	2785	GNG3
Neural markers	KEGG	04728 Dopaminergic synapse [PATH:hsa04728]	2786	GNG4
Neural markers	KEGG	04728 Dopaminergic synapse [PATH:hsa04728]	2787	GNG5
Neural markers	KEGG	04728 Dopaminergic synapse [PATH:hsa04728]	2788	GNG7
Neural markers	KEGG	04728 Dopaminergic synapse [PATH:hsa04728]	94235	GNG8
Neural markers	KEGG	04728 Dopaminergic synapse [PATH:hsa04728]	2790	GNG10
Neural markers	KEGG	04728 Dopaminergic synapse [PATH:hsa04728]	2791	GNG11
Neural markers	KEGG	04728 Dopaminergic synapse [PATH:hsa04728]	55970	GNG12
Neural markers	KEGG	04728 Dopaminergic synapse [PATH:hsa04728]	51764	GNG13
Neural markers	KEGG	04728 Dopaminergic synapse [PATH:hsa04728]	2792	GNGT1
Neural markers	KEGG	04728 Dopaminergic synapse [PATH:hsa04728]	2793	GNGT2
Neural markers	KEGG	04728 Dopaminergic synapse [PATH:hsa04728]	1813	DRD2
Neural markers	KEGG	04728 Dopaminergic synapse [PATH:hsa04728]	408	ARRB1
Neural markers	KEGG	04728 Dopaminergic synapse [PATH:hsa04728]	409	ARRB2
Neural markers	KEGG	04728 Dopaminergic synapse [PATH:hsa04728]	5515	PPP2CA
Neural markers	KEGG	04728 Dopaminergic synapse [PATH:hsa04728]	5516	PPP2CB
Neural markers	KEGG	04728 Dopaminergic synapse [PATH:hsa04728]	5519	PPP2R1B
Neural markers	KEGG	04728 Dopaminergic synapse [PATH:hsa04728]	5518	PPP2R1A
Neural markers	KEGG	04728 Dopaminergic synapse [PATH:hsa04728]	5520	PPP2R2A
Neural markers	KEGG	04728 Dopaminergic synapse [PATH:hsa04728]	5521	PPP2R2B
Neural markers	KEGG	04728 Dopaminergic synapse [PATH:hsa04728]	5522	PPP2R2C
Neural markers	KEGG	04728 Dopaminergic synapse [PATH:hsa04728]	55844	PPP2R2D
Neural markers	KEGG	04728 Dopaminergic synapse [PATH:hsa04728]	28227	PPP2R3B
Neural markers	KEGG	04728 Dopaminergic synapse [PATH:hsa04728]	55012	PPP2R3C
Neural markers	KEGG	04728 Dopaminergic synapse [PATH:hsa04728]	5523	PPP2R3A
Neural markers	KEGG	04728 Dopaminergic synapse [PATH:hsa04728]	5526	PPP2R5B
Neural markers	KEGG	04728 Dopaminergic synapse [PATH:hsa04728]	5527	PPP2R5C
Neural markers	KEGG	04728 Dopaminergic synapse [PATH:hsa04728]	5528	PPP2R5D
Neural markers	KEGG	04728 Dopaminergic synapse [PATH:hsa04728]	5529	PPP2R5E
Neural markers	KEGG	04728 Dopaminergic synapse [PATH:hsa04728]	5525	PPP2R5A
Neural markers	KEGG	04728 Dopaminergic synapse [PATH:hsa04728]	207	AKT1
Neural markers	KEGG	04728 Dopaminergic synapse [PATH:hsa04728]	208	AKT2
Neural markers	KEGG	04728 Dopaminergic synapse [PATH:hsa04728]	10000	AKT3
Neural markers	KEGG	04728 Dopaminergic synapse [PATH:hsa04728]	2931	GSK3A
Neural markers	KEGG	04728 Dopaminergic synapse [PATH:hsa04728]	2932	GSK3B
Neural markers	KEGG	04728 Dopaminergic synapse [PATH:hsa04728]	2903	GRIN2A
Neural markers	KEGG	04728 Dopaminergic synapse [PATH:hsa04728]	2904	GRIN2B
Neural markers	KEGG	04728 Dopaminergic synapse [PATH:hsa04728]	2890	GRIA1
Neural markers	KEGG	04728 Dopaminergic synapse [PATH:hsa04728]	2891	GRIA2
Neural markers	KEGG	04728 Dopaminergic synapse [PATH:hsa04728]	2892	GRIA3
Neural markers	KEGG	04728 Dopaminergic synapse [PATH:hsa04728]	2893	GRIA4
Neural markers	KEGG	04728 Dopaminergic synapse [PATH:hsa04728]	3798	KIF5A
Neural markers	KEGG	04728 Dopaminergic synapse [PATH:hsa04728]	3799	KIF5B
Neural markers	KEGG	04728 Dopaminergic synapse [PATH:hsa04728]	3800	KIF5C
Neural markers	KEGG	04728 Dopaminergic synapse [PATH:hsa04728]	9575	CLOCK
Neural markers	KEGG	04728 Dopaminergic synapse [PATH:hsa04728]	406	BMAL1
Neural markers	KEGG	04728 Dopaminergic synapse [PATH:hsa04728]	6531	SLC6A3
Neural markers	KEGG	04728 Dopaminergic synapse [PATH:hsa04728]	4129	MAOB
Neural markers	KEGG	04728 Dopaminergic synapse [PATH:hsa04728]	4128	MAOA
Neural markers	KEGG	04728 Dopaminergic synapse [PATH:hsa04728]	1312	COMT
Neural markers	KEGG	04728 Dopaminergic synapse [PATH:hsa04728]	220074	LRTOMT
Neural markers	KEGG	04726 Serotonergic synapse [PATH:hsa04726]	121278	TPH2
Neural markers	KEGG	04726 Serotonergic synapse [PATH:hsa04726]	7166	TPH1
Neural markers	KEGG	04726 Serotonergic synapse [PATH:hsa04726]	1644	DDC
Neural markers	KEGG	04726 Serotonergic synapse [PATH:hsa04726]	6570	SLC18A1
Neural markers	KEGG	04726 Serotonergic synapse [PATH:hsa04726]	6571	SLC18A2
Neural markers	KEGG	04726 Serotonergic synapse [PATH:hsa04726]	775	CACNA1C
Neural markers	KEGG	04726 Serotonergic synapse [PATH:hsa04726]	776	CACNA1D
Neural markers	KEGG	04726 Serotonergic synapse [PATH:hsa04726]	778	CACNA1F
Neural markers	KEGG	04726 Serotonergic synapse [PATH:hsa04726]	779	CACNA1S
Neural markers	KEGG	04726 Serotonergic synapse [PATH:hsa04726]	3356	HTR2A
Neural markers	KEGG	04726 Serotonergic synapse [PATH:hsa04726]	3357	HTR2B
Neural markers	KEGG	04726 Serotonergic synapse [PATH:hsa04726]	3358	HTR2C
Neural markers	KEGG	04726 Serotonergic synapse [PATH:hsa04726]	2776	GNAQ
Neural markers	KEGG	04726 Serotonergic synapse [PATH:hsa04726]	23236	PLCB1
Neural markers	KEGG	04726 Serotonergic synapse [PATH:hsa04726]	5330	PLCB2
Neural markers	KEGG	04726 Serotonergic synapse [PATH:hsa04726]	5331	PLCB3
Neural markers	KEGG	04726 Serotonergic synapse [PATH:hsa04726]	5332	PLCB4
Neural markers	KEGG	04726 Serotonergic synapse [PATH:hsa04726]	3708	ITPR1
Neural markers	KEGG	04726 Serotonergic synapse [PATH:hsa04726]	3709	ITPR2
Neural markers	KEGG	04726 Serotonergic synapse [PATH:hsa04726]	3710	ITPR3
Neural markers	KEGG	04726 Serotonergic synapse [PATH:hsa04726]	5578	PRKCA
Neural markers	KEGG	04726 Serotonergic synapse [PATH:hsa04726]	5579	PRKCB
Neural markers	KEGG	04726 Serotonergic synapse [PATH:hsa04726]	5582	PRKCG
Neural markers	KEGG	04726 Serotonergic synapse [PATH:hsa04726]	5594	MAPK1
Neural markers	KEGG	04726 Serotonergic synapse [PATH:hsa04726]	5595	MAPK3
Neural markers	KEGG	04726 Serotonergic synapse [PATH:hsa04726]	123745	PLA2G4E
Neural markers	KEGG	04726 Serotonergic synapse [PATH:hsa04726]	5321	PLA2G4A
Neural markers	KEGG	04726 Serotonergic synapse [PATH:hsa04726]	8681	JMJD7-PLA2G4B
Neural markers	KEGG	04726 Serotonergic synapse [PATH:hsa04726]	100137049	PLA2G4B
Neural markers	KEGG	04726 Serotonergic synapse [PATH:hsa04726]	8605	PLA2G4C
Neural markers	KEGG	04726 Serotonergic synapse [PATH:hsa04726]	283748	PLA2G4D
Neural markers	KEGG	04726 Serotonergic synapse [PATH:hsa04726]	255189	PLA2G4F
Neural markers	KEGG	04726 Serotonergic synapse [PATH:hsa04726]	1558	CYP2C8
Neural markers	KEGG	04726 Serotonergic synapse [PATH:hsa04726]	1559	CYP2C9
Neural markers	KEGG	04726 Serotonergic synapse [PATH:hsa04726]	1562	CYP2C18
Neural markers	KEGG	04726 Serotonergic synapse [PATH:hsa04726]	1557	CYP2C19
Neural markers	KEGG	04726 Serotonergic synapse [PATH:hsa04726]	1565	CYP2D6
Neural markers	KEGG	04726 Serotonergic synapse [PATH:hsa04726]	107987478	CYP2D6
Neural markers	KEGG	04726 Serotonergic synapse [PATH:hsa04726]	1564	CYP2D7
Neural markers	KEGG	04726 Serotonergic synapse [PATH:hsa04726]	107987479	CYP2D6
Neural markers	KEGG	04726 Serotonergic synapse [PATH:hsa04726]	1573	CYP2J2
Neural markers	KEGG	04726 Serotonergic synapse [PATH:hsa04726]	260293	CYP4X1
Neural markers	KEGG	04726 Serotonergic synapse [PATH:hsa04726]	240	ALOX5
Neural markers	KEGG	04726 Serotonergic synapse [PATH:hsa04726]	239	ALOX12
Neural markers	KEGG	04726 Serotonergic synapse [PATH:hsa04726]	242	ALOX12B
Neural markers	KEGG	04726 Serotonergic synapse [PATH:hsa04726]	246	ALOX15
Neural markers	KEGG	04726 Serotonergic synapse [PATH:hsa04726]	247	ALOX15B
Neural markers	KEGG	04726 Serotonergic synapse [PATH:hsa04726]	5742	PTGS1
Neural markers	KEGG	04726 Serotonergic synapse [PATH:hsa04726]	5743	PTGS2
Neural markers	KEGG	04726 Serotonergic synapse [PATH:hsa04726]	3359	HTR3A
Neural markers	KEGG	04726 Serotonergic synapse [PATH:hsa04726]	285242	HTR3E
Neural markers	KEGG	04726 Serotonergic synapse [PATH:hsa04726]	200909	HTR3D
Neural markers	KEGG	04726 Serotonergic synapse [PATH:hsa04726]	170572	HTR3C
Neural markers	KEGG	04726 Serotonergic synapse [PATH:hsa04726]	9177	HTR3B
Neural markers	KEGG	04726 Serotonergic synapse [PATH:hsa04726]	3360	HTR4
Neural markers	KEGG	04726 Serotonergic synapse [PATH:hsa04726]	3362	HTR6
Neural markers	KEGG	04726 Serotonergic synapse [PATH:hsa04726]	3363	HTR7
Neural markers	KEGG	04726 Serotonergic synapse [PATH:hsa04726]	2778	GNAS
Neural markers	KEGG	04726 Serotonergic synapse [PATH:hsa04726]	111	ADCY5
Neural markers	KEGG	04726 Serotonergic synapse [PATH:hsa04726]	5566	PRKACA
Neural markers	KEGG	04726 Serotonergic synapse [PATH:hsa04726]	5567	PRKACB
Neural markers	KEGG	04726 Serotonergic synapse [PATH:hsa04726]	5568	PRKACG
Neural markers	KEGG	04726 Serotonergic synapse [PATH:hsa04726]	3781	KCNN2
Neural markers	KEGG	04726 Serotonergic synapse [PATH:hsa04726]	3751	KCND2
Neural markers	KEGG	04726 Serotonergic synapse [PATH:hsa04726]	2560	GABRB1
Neural markers	KEGG	04726 Serotonergic synapse [PATH:hsa04726]	2562	GABRB3
Neural markers	KEGG	04726 Serotonergic synapse [PATH:hsa04726]	2561	GABRB2
Neural markers	KEGG	04726 Serotonergic synapse [PATH:hsa04726]	10411	RAPGEF3
Neural markers	KEGG	04726 Serotonergic synapse [PATH:hsa04726]	351	APP
Neural markers	KEGG	04726 Serotonergic synapse [PATH:hsa04726]	3350	HTR1A
Neural markers	KEGG	04726 Serotonergic synapse [PATH:hsa04726]	3351	HTR1B
Neural markers	KEGG	04726 Serotonergic synapse [PATH:hsa04726]	3352	HTR1D
Neural markers	KEGG	04726 Serotonergic synapse [PATH:hsa04726]	3354	HTR1E
Neural markers	KEGG	04726 Serotonergic synapse [PATH:hsa04726]	3355	HTR1F
Neural markers	KEGG	04726 Serotonergic synapse [PATH:hsa04726]	3361	HTR5A
Neural markers	KEGG	04726 Serotonergic synapse [PATH:hsa04726]	2770	GNAI1
Neural markers	KEGG	04726 Serotonergic synapse [PATH:hsa04726]	2773	GNAI3
Neural markers	KEGG	04726 Serotonergic synapse [PATH:hsa04726]	2771	GNAI2
Neural markers	KEGG	04726 Serotonergic synapse [PATH:hsa04726]	2775	GNAO1
Neural markers	KEGG	04726 Serotonergic synapse [PATH:hsa04726]	2782	GNB1
Neural markers	KEGG	04726 Serotonergic synapse [PATH:hsa04726]	2783	GNB2
Neural markers	KEGG	04726 Serotonergic synapse [PATH:hsa04726]	2784	GNB3
Neural markers	KEGG	04726 Serotonergic synapse [PATH:hsa04726]	59345	GNB4
Neural markers	KEGG	04726 Serotonergic synapse [PATH:hsa04726]	10681	GNB5
Neural markers	KEGG	04726 Serotonergic synapse [PATH:hsa04726]	54331	GNG2
Neural markers	KEGG	04726 Serotonergic synapse [PATH:hsa04726]	2785	GNG3
Neural markers	KEGG	04726 Serotonergic synapse [PATH:hsa04726]	2786	GNG4
Neural markers	KEGG	04726 Serotonergic synapse [PATH:hsa04726]	2787	GNG5
Neural markers	KEGG	04726 Serotonergic synapse [PATH:hsa04726]	2788	GNG7
Neural markers	KEGG	04726 Serotonergic synapse [PATH:hsa04726]	94235	GNG8
Neural markers	KEGG	04726 Serotonergic synapse [PATH:hsa04726]	2790	GNG10
Neural markers	KEGG	04726 Serotonergic synapse [PATH:hsa04726]	2791	GNG11
Neural markers	KEGG	04726 Serotonergic synapse [PATH:hsa04726]	55970	GNG12
Neural markers	KEGG	04726 Serotonergic synapse [PATH:hsa04726]	51764	GNG13
Neural markers	KEGG	04726 Serotonergic synapse [PATH:hsa04726]	2792	GNGT1
Neural markers	KEGG	04726 Serotonergic synapse [PATH:hsa04726]	2793	GNGT2
Neural markers	KEGG	04726 Serotonergic synapse [PATH:hsa04726]	836	CASP3
Neural markers	KEGG	04726 Serotonergic synapse [PATH:hsa04726]	1843	DUSP1
Neural markers	KEGG	04726 Serotonergic synapse [PATH:hsa04726]	3265	HRAS
Neural markers	KEGG	04726 Serotonergic synapse [PATH:hsa04726]	3845	KRAS
Neural markers	KEGG	04726 Serotonergic synapse [PATH:hsa04726]	4893	NRAS
Neural markers	KEGG	04726 Serotonergic synapse [PATH:hsa04726]	369	ARAF
Neural markers	KEGG	04726 Serotonergic synapse [PATH:hsa04726]	673	BRAF
Neural markers	KEGG	04726 Serotonergic synapse [PATH:hsa04726]	5894	RAF1
Neural markers	KEGG	04726 Serotonergic synapse [PATH:hsa04726]	5604	MAP2K1
Neural markers	KEGG	04726 Serotonergic synapse [PATH:hsa04726]	773	CACNA1A
Neural markers	KEGG	04726 Serotonergic synapse [PATH:hsa04726]	774	CACNA1B
Neural markers	KEGG	04726 Serotonergic synapse [PATH:hsa04726]	3760	KCNJ3
Neural markers	KEGG	04726 Serotonergic synapse [PATH:hsa04726]	3763	KCNJ6
Neural markers	KEGG	04726 Serotonergic synapse [PATH:hsa04726]	3765	KCNJ9
Neural markers	KEGG	04726 Serotonergic synapse [PATH:hsa04726]	3762	KCNJ5
Neural markers	KEGG	04726 Serotonergic synapse [PATH:hsa04726]	7220	TRPC1
Neural markers	KEGG	04726 Serotonergic synapse [PATH:hsa04726]	6532	SLC6A4
Neural markers	KEGG	04726 Serotonergic synapse [PATH:hsa04726]	4129	MAOB
Neural markers	KEGG	04726 Serotonergic synapse [PATH:hsa04726]	4128	MAOA
Neural markers	KEGG	04720 Long-term potentiation [PATH:hsa04720]	2890	GRIA1
Neural markers	KEGG	04720 Long-term potentiation [PATH:hsa04720]	2891	GRIA2
Neural markers	KEGG	04720 Long-term potentiation [PATH:hsa04720]	107	ADCY1
Neural markers	KEGG	04720 Long-term potentiation [PATH:hsa04720]	114	ADCY8
Neural markers	KEGG	04720 Long-term potentiation [PATH:hsa04720]	5566	PRKACA
Neural markers	KEGG	04720 Long-term potentiation [PATH:hsa04720]	5567	PRKACB
Neural markers	KEGG	04720 Long-term potentiation [PATH:hsa04720]	5568	PRKACG
Neural markers	KEGG	04720 Long-term potentiation [PATH:hsa04720]	5502	PPP1R1A
Neural markers	KEGG	04720 Long-term potentiation [PATH:hsa04720]	5499	PPP1CA
Neural markers	KEGG	04720 Long-term potentiation [PATH:hsa04720]	5500	PPP1CB
Neural markers	KEGG	04720 Long-term potentiation [PATH:hsa04720]	5501	PPP1CC
Neural markers	KEGG	04720 Long-term potentiation [PATH:hsa04720]	815	CAMK2A
Neural markers	KEGG	04720 Long-term potentiation [PATH:hsa04720]	817	CAMK2D
Neural markers	KEGG	04720 Long-term potentiation [PATH:hsa04720]	816	CAMK2B
Neural markers	KEGG	04720 Long-term potentiation [PATH:hsa04720]	818	CAMK2G
Neural markers	KEGG	04720 Long-term potentiation [PATH:hsa04720]	10411	RAPGEF3
Neural markers	KEGG	04720 Long-term potentiation [PATH:hsa04720]	5906	RAP1A
Neural markers	KEGG	04720 Long-term potentiation [PATH:hsa04720]	5908	RAP1B
Neural markers	KEGG	04720 Long-term potentiation [PATH:hsa04720]	5530	PPP3CA
Neural markers	KEGG	04720 Long-term potentiation [PATH:hsa04720]	5532	PPP3CB
Neural markers	KEGG	04720 Long-term potentiation [PATH:hsa04720]	5533	PPP3CC
Neural markers	KEGG	04720 Long-term potentiation [PATH:hsa04720]	5534	PPP3R1
Neural markers	KEGG	04720 Long-term potentiation [PATH:hsa04720]	5535	PPP3R2
Neural markers	KEGG	04720 Long-term potentiation [PATH:hsa04720]	2902	GRIN1
Neural markers	KEGG	04720 Long-term potentiation [PATH:hsa04720]	2903	GRIN2A
Neural markers	KEGG	04720 Long-term potentiation [PATH:hsa04720]	2904	GRIN2B
Neural markers	KEGG	04720 Long-term potentiation [PATH:hsa04720]	2905	GRIN2C
Neural markers	KEGG	04720 Long-term potentiation [PATH:hsa04720]	2906	GRIN2D
Neural markers	KEGG	04720 Long-term potentiation [PATH:hsa04720]	775	CACNA1C
Neural markers	KEGG	04720 Long-term potentiation [PATH:hsa04720]	810	CALML3
Neural markers	KEGG	04720 Long-term potentiation [PATH:hsa04720]	805	CALM2
Neural markers	KEGG	04720 Long-term potentiation [PATH:hsa04720]	808	CALM3
Neural markers	KEGG	04720 Long-term potentiation [PATH:hsa04720]	801	CALM1
Neural markers	KEGG	04720 Long-term potentiation [PATH:hsa04720]	163688	CALML6
Neural markers	KEGG	04720 Long-term potentiation [PATH:hsa04720]	51806	CALML5
Neural markers	KEGG	04720 Long-term potentiation [PATH:hsa04720]	91860	CALML4
Neural markers	KEGG	04720 Long-term potentiation [PATH:hsa04720]	1387	CREBBP
Neural markers	KEGG	04720 Long-term potentiation [PATH:hsa04720]	2033	EP300
Neural markers	KEGG	04720 Long-term potentiation [PATH:hsa04720]	468	ATF4
Neural markers	KEGG	04720 Long-term potentiation [PATH:hsa04720]	814	CAMK4
Neural markers	KEGG	04720 Long-term potentiation [PATH:hsa04720]	3265	HRAS
Neural markers	KEGG	04720 Long-term potentiation [PATH:hsa04720]	3845	KRAS
Neural markers	KEGG	04720 Long-term potentiation [PATH:hsa04720]	4893	NRAS
Neural markers	KEGG	04720 Long-term potentiation [PATH:hsa04720]	369	ARAF
Neural markers	KEGG	04720 Long-term potentiation [PATH:hsa04720]	673	BRAF
Neural markers	KEGG	04720 Long-term potentiation [PATH:hsa04720]	5894	RAF1
Neural markers	KEGG	04720 Long-term potentiation [PATH:hsa04720]	5604	MAP2K1
Neural markers	KEGG	04720 Long-term potentiation [PATH:hsa04720]	5605	MAP2K2
Neural markers	KEGG	04720 Long-term potentiation [PATH:hsa04720]	5594	MAPK1
Neural markers	KEGG	04720 Long-term potentiation [PATH:hsa04720]	5595	MAPK3
Neural markers	KEGG	04720 Long-term potentiation [PATH:hsa04720]	6197	RPS6KA3
Neural markers	KEGG	04720 Long-term potentiation [PATH:hsa04720]	6195	RPS6KA1
Neural markers	KEGG	04720 Long-term potentiation [PATH:hsa04720]	6196	RPS6KA2
Neural markers	KEGG	04720 Long-term potentiation [PATH:hsa04720]	27330	RPS6KA6
Neural markers	KEGG	04720 Long-term potentiation [PATH:hsa04720]	3708	ITPR1
Neural markers	KEGG	04720 Long-term potentiation [PATH:hsa04720]	3709	ITPR2
Neural markers	KEGG	04720 Long-term potentiation [PATH:hsa04720]	3710	ITPR3
Neural markers	KEGG	04720 Long-term potentiation [PATH:hsa04720]	5578	PRKCA
Neural markers	KEGG	04720 Long-term potentiation [PATH:hsa04720]	5579	PRKCB
Neural markers	KEGG	04720 Long-term potentiation [PATH:hsa04720]	5582	PRKCG
Neural markers	KEGG	04720 Long-term potentiation [PATH:hsa04720]	2911	GRM1
Neural markers	KEGG	04720 Long-term potentiation [PATH:hsa04720]	2915	GRM5
Neural markers	KEGG	04720 Long-term potentiation [PATH:hsa04720]	2776	GNAQ
Neural markers	KEGG	04720 Long-term potentiation [PATH:hsa04720]	23236	PLCB1
Neural markers	KEGG	04720 Long-term potentiation [PATH:hsa04720]	5330	PLCB2
Neural markers	KEGG	04720 Long-term potentiation [PATH:hsa04720]	5331	PLCB3
Neural markers	KEGG	04720 Long-term potentiation [PATH:hsa04720]	5332	PLCB4
Neural markers	KEGG	04730 Long-term depression [PATH:hsa04730]	4842	NOS1
Neural markers	KEGG	04730 Long-term depression [PATH:hsa04730]	2977	GUCY1A2
Neural markers	KEGG	04730 Long-term depression [PATH:hsa04730]	2982	GUCY1A1
Neural markers	KEGG	04730 Long-term depression [PATH:hsa04730]	2983	GUCY1B1
Neural markers	KEGG	04730 Long-term depression [PATH:hsa04730]	5592	PRKG1
Neural markers	KEGG	04730 Long-term depression [PATH:hsa04730]	5593	PRKG2
Neural markers	KEGG	04730 Long-term depression [PATH:hsa04730]	10842	PPP1R17
Neural markers	KEGG	04730 Long-term depression [PATH:hsa04730]	5519	PPP2R1B
Neural markers	KEGG	04730 Long-term depression [PATH:hsa04730]	5518	PPP2R1A
Neural markers	KEGG	04730 Long-term depression [PATH:hsa04730]	5515	PPP2CA
Neural markers	KEGG	04730 Long-term depression [PATH:hsa04730]	5516	PPP2CB
Neural markers	KEGG	04730 Long-term depression [PATH:hsa04730]	3265	HRAS
Neural markers	KEGG	04730 Long-term depression [PATH:hsa04730]	3845	KRAS
Neural markers	KEGG	04730 Long-term depression [PATH:hsa04730]	4893	NRAS
Neural markers	KEGG	04730 Long-term depression [PATH:hsa04730]	369	ARAF
Neural markers	KEGG	04730 Long-term depression [PATH:hsa04730]	673	BRAF
Neural markers	KEGG	04730 Long-term depression [PATH:hsa04730]	5894	RAF1
Neural markers	KEGG	04730 Long-term depression [PATH:hsa04730]	5604	MAP2K1
Neural markers	KEGG	04730 Long-term depression [PATH:hsa04730]	5605	MAP2K2
Neural markers	KEGG	04730 Long-term depression [PATH:hsa04730]	5594	MAPK1
Neural markers	KEGG	04730 Long-term depression [PATH:hsa04730]	5595	MAPK3
Neural markers	KEGG	04730 Long-term depression [PATH:hsa04730]	2895	GRID2
Neural markers	KEGG	04730 Long-term depression [PATH:hsa04730]	2911	GRM1
Neural markers	KEGG	04730 Long-term depression [PATH:hsa04730]	2770	GNAI1
Neural markers	KEGG	04730 Long-term depression [PATH:hsa04730]	2773	GNAI3
Neural markers	KEGG	04730 Long-term depression [PATH:hsa04730]	2771	GNAI2
Neural markers	KEGG	04730 Long-term depression [PATH:hsa04730]	2775	GNAO1
Neural markers	KEGG	04730 Long-term depression [PATH:hsa04730]	2781	GNAZ
Neural markers	KEGG	04730 Long-term depression [PATH:hsa04730]	2778	GNAS
Neural markers	KEGG	04730 Long-term depression [PATH:hsa04730]	2768	GNA12
Neural markers	KEGG	04730 Long-term depression [PATH:hsa04730]	10672	GNA13
Neural markers	KEGG	04730 Long-term depression [PATH:hsa04730]	123745	PLA2G4E
Neural markers	KEGG	04730 Long-term depression [PATH:hsa04730]	5321	PLA2G4A
Neural markers	KEGG	04730 Long-term depression [PATH:hsa04730]	8681	JMJD7-PLA2G4B
Neural markers	KEGG	04730 Long-term depression [PATH:hsa04730]	100137049	PLA2G4B
Neural markers	KEGG	04730 Long-term depression [PATH:hsa04730]	8605	PLA2G4C
Neural markers	KEGG	04730 Long-term depression [PATH:hsa04730]	283748	PLA2G4D
Neural markers	KEGG	04730 Long-term depression [PATH:hsa04730]	255189	PLA2G4F
Neural markers	KEGG	04730 Long-term depression [PATH:hsa04730]	5578	PRKCA
Neural markers	KEGG	04730 Long-term depression [PATH:hsa04730]	5579	PRKCB
Neural markers	KEGG	04730 Long-term depression [PATH:hsa04730]	5582	PRKCG
Neural markers	KEGG	04730 Long-term depression [PATH:hsa04730]	2776	GNAQ
Neural markers	KEGG	04730 Long-term depression [PATH:hsa04730]	2767	GNA11
Neural markers	KEGG	04730 Long-term depression [PATH:hsa04730]	23236	PLCB1
Neural markers	KEGG	04730 Long-term depression [PATH:hsa04730]	5330	PLCB2
Neural markers	KEGG	04730 Long-term depression [PATH:hsa04730]	5331	PLCB3
Neural markers	KEGG	04730 Long-term depression [PATH:hsa04730]	5332	PLCB4
Neural markers	KEGG	04730 Long-term depression [PATH:hsa04730]	2890	GRIA1
Neural markers	KEGG	04730 Long-term depression [PATH:hsa04730]	2891	GRIA2
Neural markers	KEGG	04730 Long-term depression [PATH:hsa04730]	2892	GRIA3
Neural markers	KEGG	04730 Long-term depression [PATH:hsa04730]	4067	LYN
Neural markers	KEGG	04730 Long-term depression [PATH:hsa04730]	773	CACNA1A
Neural markers	KEGG	04730 Long-term depression [PATH:hsa04730]	3708	ITPR1
Neural markers	KEGG	04730 Long-term depression [PATH:hsa04730]	3709	ITPR2
Neural markers	KEGG	04730 Long-term depression [PATH:hsa04730]	3710	ITPR3
Neural markers	KEGG	04730 Long-term depression [PATH:hsa04730]	6261	RYR1
Neural markers	KEGG	04730 Long-term depression [PATH:hsa04730]	1392	CRH
Neural markers	KEGG	04730 Long-term depression [PATH:hsa04730]	1394	CRHR1
Neural markers	KEGG	04730 Long-term depression [PATH:hsa04730]	3479	IGF1
Neural markers	KEGG	04730 Long-term depression [PATH:hsa04730]	3480	IGF1R
Neural markers	KEGG	04723 Retrograde endocannabinoid signaling [PATH:hsa04723]	57084	SLC17A6
Neural markers	KEGG	04723 Retrograde endocannabinoid signaling [PATH:hsa04723]	246213	SLC17A8
Neural markers	KEGG	04723 Retrograde endocannabinoid signaling [PATH:hsa04723]	57030	SLC17A7
Neural markers	KEGG	04723 Retrograde endocannabinoid signaling [PATH:hsa04723]	2890	GRIA1
Neural markers	KEGG	04723 Retrograde endocannabinoid signaling [PATH:hsa04723]	2891	GRIA2
Neural markers	KEGG	04723 Retrograde endocannabinoid signaling [PATH:hsa04723]	2892	GRIA3
Neural markers	KEGG	04723 Retrograde endocannabinoid signaling [PATH:hsa04723]	2893	GRIA4
Neural markers	KEGG	04723 Retrograde endocannabinoid signaling [PATH:hsa04723]	775	CACNA1C
Neural markers	KEGG	04723 Retrograde endocannabinoid signaling [PATH:hsa04723]	776	CACNA1D
Neural markers	KEGG	04723 Retrograde endocannabinoid signaling [PATH:hsa04723]	778	CACNA1F
Neural markers	KEGG	04723 Retrograde endocannabinoid signaling [PATH:hsa04723]	779	CACNA1S
Neural markers	KEGG	04723 Retrograde endocannabinoid signaling [PATH:hsa04723]	2911	GRM1
Neural markers	KEGG	04723 Retrograde endocannabinoid signaling [PATH:hsa04723]	2915	GRM5
Neural markers	KEGG	04723 Retrograde endocannabinoid signaling [PATH:hsa04723]	2776	GNAQ
Neural markers	KEGG	04723 Retrograde endocannabinoid signaling [PATH:hsa04723]	23236	PLCB1
Neural markers	KEGG	04723 Retrograde endocannabinoid signaling [PATH:hsa04723]	5330	PLCB2
Neural markers	KEGG	04723 Retrograde endocannabinoid signaling [PATH:hsa04723]	5331	PLCB3
Neural markers	KEGG	04723 Retrograde endocannabinoid signaling [PATH:hsa04723]	5332	PLCB4
Neural markers	KEGG	04723 Retrograde endocannabinoid signaling [PATH:hsa04723]	3708	ITPR1
Neural markers	KEGG	04723 Retrograde endocannabinoid signaling [PATH:hsa04723]	3709	ITPR2
Neural markers	KEGG	04723 Retrograde endocannabinoid signaling [PATH:hsa04723]	3710	ITPR3
Neural markers	KEGG	04723 Retrograde endocannabinoid signaling [PATH:hsa04723]	222236	NAPEPLD
Neural markers	KEGG	04723 Retrograde endocannabinoid signaling [PATH:hsa04723]	5578	PRKCA
Neural markers	KEGG	04723 Retrograde endocannabinoid signaling [PATH:hsa04723]	5579	PRKCB
Neural markers	KEGG	04723 Retrograde endocannabinoid signaling [PATH:hsa04723]	5582	PRKCG
Neural markers	KEGG	04723 Retrograde endocannabinoid signaling [PATH:hsa04723]	747	DAGLA
Neural markers	KEGG	04723 Retrograde endocannabinoid signaling [PATH:hsa04723]	221955	DAGLB
Neural markers	KEGG	04723 Retrograde endocannabinoid signaling [PATH:hsa04723]	5743	PTGS2
Neural markers	KEGG	04723 Retrograde endocannabinoid signaling [PATH:hsa04723]	57406	ABHD6
Neural markers	KEGG	04723 Retrograde endocannabinoid signaling [PATH:hsa04723]	2166	FAAH
Neural markers	KEGG	04723 Retrograde endocannabinoid signaling [PATH:hsa04723]	1268	CNR1
Neural markers	KEGG	04723 Retrograde endocannabinoid signaling [PATH:hsa04723]	2770	GNAI1
Neural markers	KEGG	04723 Retrograde endocannabinoid signaling [PATH:hsa04723]	2773	GNAI3
Neural markers	KEGG	04723 Retrograde endocannabinoid signaling [PATH:hsa04723]	2771	GNAI2
Neural markers	KEGG	04723 Retrograde endocannabinoid signaling [PATH:hsa04723]	2775	GNAO1
Neural markers	KEGG	04723 Retrograde endocannabinoid signaling [PATH:hsa04723]	2782	GNB1
Neural markers	KEGG	04723 Retrograde endocannabinoid signaling [PATH:hsa04723]	2783	GNB2
Neural markers	KEGG	04723 Retrograde endocannabinoid signaling [PATH:hsa04723]	2784	GNB3
Neural markers	KEGG	04723 Retrograde endocannabinoid signaling [PATH:hsa04723]	59345	GNB4
Neural markers	KEGG	04723 Retrograde endocannabinoid signaling [PATH:hsa04723]	10681	GNB5
Neural markers	KEGG	04723 Retrograde endocannabinoid signaling [PATH:hsa04723]	54331	GNG2
Neural markers	KEGG	04723 Retrograde endocannabinoid signaling [PATH:hsa04723]	2785	GNG3
Neural markers	KEGG	04723 Retrograde endocannabinoid signaling [PATH:hsa04723]	2786	GNG4
Neural markers	KEGG	04723 Retrograde endocannabinoid signaling [PATH:hsa04723]	2787	GNG5
Neural markers	KEGG	04723 Retrograde endocannabinoid signaling [PATH:hsa04723]	2788	GNG7
Neural markers	KEGG	04723 Retrograde endocannabinoid signaling [PATH:hsa04723]	94235	GNG8
Neural markers	KEGG	04723 Retrograde endocannabinoid signaling [PATH:hsa04723]	2790	GNG10
Neural markers	KEGG	04723 Retrograde endocannabinoid signaling [PATH:hsa04723]	2791	GNG11
Neural markers	KEGG	04723 Retrograde endocannabinoid signaling [PATH:hsa04723]	55970	GNG12
Neural markers	KEGG	04723 Retrograde endocannabinoid signaling [PATH:hsa04723]	51764	GNG13
Neural markers	KEGG	04723 Retrograde endocannabinoid signaling [PATH:hsa04723]	2792	GNGT1
Neural markers	KEGG	04723 Retrograde endocannabinoid signaling [PATH:hsa04723]	2793	GNGT2
Neural markers	KEGG	04723 Retrograde endocannabinoid signaling [PATH:hsa04723]	3760	KCNJ3
Neural markers	KEGG	04723 Retrograde endocannabinoid signaling [PATH:hsa04723]	3763	KCNJ6
Neural markers	KEGG	04723 Retrograde endocannabinoid signaling [PATH:hsa04723]	3765	KCNJ9
Neural markers	KEGG	04723 Retrograde endocannabinoid signaling [PATH:hsa04723]	3762	KCNJ5
Neural markers	KEGG	04723 Retrograde endocannabinoid signaling [PATH:hsa04723]	773	CACNA1A
Neural markers	KEGG	04723 Retrograde endocannabinoid signaling [PATH:hsa04723]	774	CACNA1B
Neural markers	KEGG	04723 Retrograde endocannabinoid signaling [PATH:hsa04723]	5594	MAPK1
Neural markers	KEGG	04723 Retrograde endocannabinoid signaling [PATH:hsa04723]	5595	MAPK3
Neural markers	KEGG	04723 Retrograde endocannabinoid signaling [PATH:hsa04723]	5599	MAPK8
Neural markers	KEGG	04723 Retrograde endocannabinoid signaling [PATH:hsa04723]	5602	MAPK10
Neural markers	KEGG	04723 Retrograde endocannabinoid signaling [PATH:hsa04723]	5601	MAPK9
Neural markers	KEGG	04723 Retrograde endocannabinoid signaling [PATH:hsa04723]	5600	MAPK11
Neural markers	KEGG	04723 Retrograde endocannabinoid signaling [PATH:hsa04723]	6300	MAPK12
Neural markers	KEGG	04723 Retrograde endocannabinoid signaling [PATH:hsa04723]	5603	MAPK13
Neural markers	KEGG	04723 Retrograde endocannabinoid signaling [PATH:hsa04723]	1432	MAPK14
Neural markers	KEGG	04723 Retrograde endocannabinoid signaling [PATH:hsa04723]	107	ADCY1
Neural markers	KEGG	04723 Retrograde endocannabinoid signaling [PATH:hsa04723]	108	ADCY2
Neural markers	KEGG	04723 Retrograde endocannabinoid signaling [PATH:hsa04723]	109	ADCY3
Neural markers	KEGG	04723 Retrograde endocannabinoid signaling [PATH:hsa04723]	196883	ADCY4
Neural markers	KEGG	04723 Retrograde endocannabinoid signaling [PATH:hsa04723]	111	ADCY5
Neural markers	KEGG	04723 Retrograde endocannabinoid signaling [PATH:hsa04723]	112	ADCY6
Neural markers	KEGG	04723 Retrograde endocannabinoid signaling [PATH:hsa04723]	113	ADCY7
Neural markers	KEGG	04723 Retrograde endocannabinoid signaling [PATH:hsa04723]	114	ADCY8
Neural markers	KEGG	04723 Retrograde endocannabinoid signaling [PATH:hsa04723]	115	ADCY9
Neural markers	KEGG	04723 Retrograde endocannabinoid signaling [PATH:hsa04723]	5566	PRKACA
Neural markers	KEGG	04723 Retrograde endocannabinoid signaling [PATH:hsa04723]	5567	PRKACB
Neural markers	KEGG	04723 Retrograde endocannabinoid signaling [PATH:hsa04723]	5568	PRKACG
Neural markers	KEGG	04723 Retrograde endocannabinoid signaling [PATH:hsa04723]	11343	MGLL
Neural markers	KEGG	04723 Retrograde endocannabinoid signaling [PATH:hsa04723]	4535	ND1
Neural markers	KEGG	04723 Retrograde endocannabinoid signaling [PATH:hsa04723]	4536	ND2
Neural markers	KEGG	04723 Retrograde endocannabinoid signaling [PATH:hsa04723]	4537	ND3
Neural markers	KEGG	04723 Retrograde endocannabinoid signaling [PATH:hsa04723]	4538	ND4
Neural markers	KEGG	04723 Retrograde endocannabinoid signaling [PATH:hsa04723]	4539	ND4L
Neural markers	KEGG	04723 Retrograde endocannabinoid signaling [PATH:hsa04723]	4540	ND5
Neural markers	KEGG	04723 Retrograde endocannabinoid signaling [PATH:hsa04723]	4541	ND6
Neural markers	KEGG	04723 Retrograde endocannabinoid signaling [PATH:hsa04723]	4723	NDUFV1
Neural markers	KEGG	04723 Retrograde endocannabinoid signaling [PATH:hsa04723]	4729	NDUFV2
Neural markers	KEGG	04723 Retrograde endocannabinoid signaling [PATH:hsa04723]	4731	NDUFV3
Neural markers	KEGG	04723 Retrograde endocannabinoid signaling [PATH:hsa04723]	4694	NDUFA1
Neural markers	KEGG	04723 Retrograde endocannabinoid signaling [PATH:hsa04723]	4695	NDUFA2
Neural markers	KEGG	04723 Retrograde endocannabinoid signaling [PATH:hsa04723]	4696	NDUFA3
Neural markers	KEGG	04723 Retrograde endocannabinoid signaling [PATH:hsa04723]	4697	NDUFA4
Neural markers	KEGG	04723 Retrograde endocannabinoid signaling [PATH:hsa04723]	56901	NDUFA4L2
Neural markers	KEGG	04723 Retrograde endocannabinoid signaling [PATH:hsa04723]	4698	NDUFA5
Neural markers	KEGG	04723 Retrograde endocannabinoid signaling [PATH:hsa04723]	4700	NDUFA6
Neural markers	KEGG	04723 Retrograde endocannabinoid signaling [PATH:hsa04723]	4701	NDUFA7
Neural markers	KEGG	04723 Retrograde endocannabinoid signaling [PATH:hsa04723]	4702	NDUFA8
Neural markers	KEGG	04723 Retrograde endocannabinoid signaling [PATH:hsa04723]	4704	NDUFA9
Neural markers	KEGG	04723 Retrograde endocannabinoid signaling [PATH:hsa04723]	4705	NDUFA10
Neural markers	KEGG	04723 Retrograde endocannabinoid signaling [PATH:hsa04723]	4706	NDUFAB1
Neural markers	KEGG	04723 Retrograde endocannabinoid signaling [PATH:hsa04723]	126328	NDUFA11
Neural markers	KEGG	04723 Retrograde endocannabinoid signaling [PATH:hsa04723]	55967	NDUFA12
Neural markers	KEGG	04723 Retrograde endocannabinoid signaling [PATH:hsa04723]	51079	NDUFA13
Neural markers	KEGG	04723 Retrograde endocannabinoid signaling [PATH:hsa04723]	4707	NDUFB1
Neural markers	KEGG	04723 Retrograde endocannabinoid signaling [PATH:hsa04723]	4708	NDUFB2
Neural markers	KEGG	04723 Retrograde endocannabinoid signaling [PATH:hsa04723]	4709	NDUFB3
Neural markers	KEGG	04723 Retrograde endocannabinoid signaling [PATH:hsa04723]	4710	NDUFB4
Neural markers	KEGG	04723 Retrograde endocannabinoid signaling [PATH:hsa04723]	4711	NDUFB5
Neural markers	KEGG	04723 Retrograde endocannabinoid signaling [PATH:hsa04723]	4712	NDUFB6
Neural markers	KEGG	04723 Retrograde endocannabinoid signaling [PATH:hsa04723]	4713	NDUFB7
Neural markers	KEGG	04723 Retrograde endocannabinoid signaling [PATH:hsa04723]	4714	NDUFB8
Neural markers	KEGG	04723 Retrograde endocannabinoid signaling [PATH:hsa04723]	4715	NDUFB9
Neural markers	KEGG	04723 Retrograde endocannabinoid signaling [PATH:hsa04723]	4716	NDUFB10
Neural markers	KEGG	04723 Retrograde endocannabinoid signaling [PATH:hsa04723]	54539	NDUFB11
Neural markers	KEGG	04723 Retrograde endocannabinoid signaling [PATH:hsa04723]	4719	NDUFS1
Neural markers	KEGG	04723 Retrograde endocannabinoid signaling [PATH:hsa04723]	4720	NDUFS2
Neural markers	KEGG	04723 Retrograde endocannabinoid signaling [PATH:hsa04723]	4722	NDUFS3
Neural markers	KEGG	04723 Retrograde endocannabinoid signaling [PATH:hsa04723]	4724	NDUFS4
Neural markers	KEGG	04723 Retrograde endocannabinoid signaling [PATH:hsa04723]	4725	NDUFS5
Neural markers	KEGG	04723 Retrograde endocannabinoid signaling [PATH:hsa04723]	4726	NDUFS6
Neural markers	KEGG	04723 Retrograde endocannabinoid signaling [PATH:hsa04723]	374291	NDUFS7
Neural markers	KEGG	04723 Retrograde endocannabinoid signaling [PATH:hsa04723]	4728	NDUFS8
Neural markers	KEGG	04723 Retrograde endocannabinoid signaling [PATH:hsa04723]	4717	NDUFC1
Neural markers	KEGG	04723 Retrograde endocannabinoid signaling [PATH:hsa04723]	4718	NDUFC2
Neural markers	KEGG	04723 Retrograde endocannabinoid signaling [PATH:hsa04723]	100532726	NDUFC2-KCTD14
Neural markers	KEGG	04723 Retrograde endocannabinoid signaling [PATH:hsa04723]	140679	SLC32A1
Neural markers	KEGG	04723 Retrograde endocannabinoid signaling [PATH:hsa04723]	22999	RIMS1
Neural markers	KEGG	04723 Retrograde endocannabinoid signaling [PATH:hsa04723]	2554	GABRA1
Neural markers	KEGG	04723 Retrograde endocannabinoid signaling [PATH:hsa04723]	2555	GABRA2
Neural markers	KEGG	04723 Retrograde endocannabinoid signaling [PATH:hsa04723]	2556	GABRA3
Neural markers	KEGG	04723 Retrograde endocannabinoid signaling [PATH:hsa04723]	2557	GABRA4
Neural markers	KEGG	04723 Retrograde endocannabinoid signaling [PATH:hsa04723]	2558	GABRA5
Neural markers	KEGG	04723 Retrograde endocannabinoid signaling [PATH:hsa04723]	2559	GABRA6
Neural markers	KEGG	04723 Retrograde endocannabinoid signaling [PATH:hsa04723]	2560	GABRB1
Neural markers	KEGG	04723 Retrograde endocannabinoid signaling [PATH:hsa04723]	2562	GABRB3
Neural markers	KEGG	04723 Retrograde endocannabinoid signaling [PATH:hsa04723]	2561	GABRB2
Neural markers	KEGG	04723 Retrograde endocannabinoid signaling [PATH:hsa04723]	2565	GABRG1
Neural markers	KEGG	04723 Retrograde endocannabinoid signaling [PATH:hsa04723]	2566	GABRG2
Neural markers	KEGG	04723 Retrograde endocannabinoid signaling [PATH:hsa04723]	2567	GABRG3
Neural markers	KEGG	04723 Retrograde endocannabinoid signaling [PATH:hsa04723]	2563	GABRD
Neural markers	KEGG	04723 Retrograde endocannabinoid signaling [PATH:hsa04723]	2564	GABRE
Neural markers	KEGG	04723 Retrograde endocannabinoid signaling [PATH:hsa04723]	55879	GABRQ
Neural markers	KEGG	04723 Retrograde endocannabinoid signaling [PATH:hsa04723]	2568	GABRP
Neural markers	KEGG	04723 Retrograde endocannabinoid signaling [PATH:hsa04723]	2569	GABRR1
Neural markers	KEGG	04723 Retrograde endocannabinoid signaling [PATH:hsa04723]	2570	GABRR2
Neural markers	KEGG	04723 Retrograde endocannabinoid signaling [PATH:hsa04723]	200959	GABRR3
Neural markers	KEGG	04721 Synaptic vesicle cycle [PATH:hsa04721]	140679	SLC32A1
Neural markers	KEGG	04721 Synaptic vesicle cycle [PATH:hsa04721]	6570	SLC18A1
Neural markers	KEGG	04721 Synaptic vesicle cycle [PATH:hsa04721]	6571	SLC18A2
Neural markers	KEGG	04721 Synaptic vesicle cycle [PATH:hsa04721]	6572	SLC18A3
Neural markers	KEGG	04721 Synaptic vesicle cycle [PATH:hsa04721]	57084	SLC17A6
Neural markers	KEGG	04721 Synaptic vesicle cycle [PATH:hsa04721]	246213	SLC17A8
Neural markers	KEGG	04721 Synaptic vesicle cycle [PATH:hsa04721]	57030	SLC17A7
Neural markers	KEGG	04721 Synaptic vesicle cycle [PATH:hsa04721]	6857	SYT1
Neural markers	KEGG	04721 Synaptic vesicle cycle [PATH:hsa04721]	6844	VAMP2
Neural markers	KEGG	04721 Synaptic vesicle cycle [PATH:hsa04721]	5864	RAB3A
Neural markers	KEGG	04721 Synaptic vesicle cycle [PATH:hsa04721]	22999	RIMS1
Neural markers	KEGG	04721 Synaptic vesicle cycle [PATH:hsa04721]	6804	STX1A
Neural markers	KEGG	04721 Synaptic vesicle cycle [PATH:hsa04721]	2054	STX2
Neural markers	KEGG	04721 Synaptic vesicle cycle [PATH:hsa04721]	6809	STX3
Neural markers	KEGG	04721 Synaptic vesicle cycle [PATH:hsa04721]	112755	STX1B
Neural markers	KEGG	04721 Synaptic vesicle cycle [PATH:hsa04721]	6812	STXBP1
Neural markers	KEGG	04721 Synaptic vesicle cycle [PATH:hsa04721]	23025	UNC13A
Neural markers	KEGG	04721 Synaptic vesicle cycle [PATH:hsa04721]	10497	UNC13B
Neural markers	KEGG	04721 Synaptic vesicle cycle [PATH:hsa04721]	440279	UNC13C
Neural markers	KEGG	04721 Synaptic vesicle cycle [PATH:hsa04721]	6616	SNAP25
Neural markers	KEGG	04721 Synaptic vesicle cycle [PATH:hsa04721]	10815	CPLX1
Neural markers	KEGG	04721 Synaptic vesicle cycle [PATH:hsa04721]	10814	CPLX2
Neural markers	KEGG	04721 Synaptic vesicle cycle [PATH:hsa04721]	594855	CPLX3
Neural markers	KEGG	04721 Synaptic vesicle cycle [PATH:hsa04721]	339302	CPLX4
Neural markers	KEGG	04721 Synaptic vesicle cycle [PATH:hsa04721]	773	CACNA1A
Neural markers	KEGG	04721 Synaptic vesicle cycle [PATH:hsa04721]	774	CACNA1B
Neural markers	KEGG	04721 Synaptic vesicle cycle [PATH:hsa04721]	4905	NSF
Neural markers	KEGG	04721 Synaptic vesicle cycle [PATH:hsa04721]	8775	NAPA
Neural markers	KEGG	04721 Synaptic vesicle cycle [PATH:hsa04721]	1759	DNM1
Neural markers	KEGG	04721 Synaptic vesicle cycle [PATH:hsa04721]	26052	DNM3
Neural markers	KEGG	04721 Synaptic vesicle cycle [PATH:hsa04721]	1785	DNM2
Neural markers	KEGG	04721 Synaptic vesicle cycle [PATH:hsa04721]	1211	CLTA
Neural markers	KEGG	04721 Synaptic vesicle cycle [PATH:hsa04721]	1212	CLTB
Neural markers	KEGG	04721 Synaptic vesicle cycle [PATH:hsa04721]	1213	CLTC
Neural markers	KEGG	04721 Synaptic vesicle cycle [PATH:hsa04721]	8218	CLTCL1
Neural markers	KEGG	04721 Synaptic vesicle cycle [PATH:hsa04721]	161	AP2A2
Neural markers	KEGG	04721 Synaptic vesicle cycle [PATH:hsa04721]	160	AP2A1
Neural markers	KEGG	04721 Synaptic vesicle cycle [PATH:hsa04721]	163	AP2B1
Neural markers	KEGG	04721 Synaptic vesicle cycle [PATH:hsa04721]	1173	AP2M1
Neural markers	KEGG	04721 Synaptic vesicle cycle [PATH:hsa04721]	1175	AP2S1
Neural markers	KEGG	04721 Synaptic vesicle cycle [PATH:hsa04721]	523	ATP6V1A
Neural markers	KEGG	04721 Synaptic vesicle cycle [PATH:hsa04721]	525	ATP6V1B1
Neural markers	KEGG	04721 Synaptic vesicle cycle [PATH:hsa04721]	526	ATP6V1B2
Neural markers	KEGG	04721 Synaptic vesicle cycle [PATH:hsa04721]	245973	ATP6V1C2
Neural markers	KEGG	04721 Synaptic vesicle cycle [PATH:hsa04721]	528	ATP6V1C1
Neural markers	KEGG	04721 Synaptic vesicle cycle [PATH:hsa04721]	51382	ATP6V1D
Neural markers	KEGG	04721 Synaptic vesicle cycle [PATH:hsa04721]	90423	ATP6V1E2
Neural markers	KEGG	04721 Synaptic vesicle cycle [PATH:hsa04721]	529	ATP6V1E1
Neural markers	KEGG	04721 Synaptic vesicle cycle [PATH:hsa04721]	9296	ATP6V1F
Neural markers	KEGG	04721 Synaptic vesicle cycle [PATH:hsa04721]	9550	ATP6V1G1
Neural markers	KEGG	04721 Synaptic vesicle cycle [PATH:hsa04721]	127124	ATP6V1G3
Neural markers	KEGG	04721 Synaptic vesicle cycle [PATH:hsa04721]	534	ATP6V1G2
Neural markers	KEGG	04721 Synaptic vesicle cycle [PATH:hsa04721]	8992	ATP6V0E1
Neural markers	KEGG	04721 Synaptic vesicle cycle [PATH:hsa04721]	155066	ATP6V0E2
Neural markers	KEGG	04721 Synaptic vesicle cycle [PATH:hsa04721]	10312	TCIRG1
Neural markers	KEGG	04721 Synaptic vesicle cycle [PATH:hsa04721]	23545	ATP6V0A2
Neural markers	KEGG	04721 Synaptic vesicle cycle [PATH:hsa04721]	50617	ATP6V0A4
Neural markers	KEGG	04721 Synaptic vesicle cycle [PATH:hsa04721]	535	ATP6V0A1
Neural markers	KEGG	04721 Synaptic vesicle cycle [PATH:hsa04721]	9114	ATP6V0D1
Neural markers	KEGG	04721 Synaptic vesicle cycle [PATH:hsa04721]	245972	ATP6V0D2
Neural markers	KEGG	04721 Synaptic vesicle cycle [PATH:hsa04721]	51606	ATP6V1H
Neural markers	KEGG	04721 Synaptic vesicle cycle [PATH:hsa04721]	527	ATP6V0C
Neural markers	KEGG	04721 Synaptic vesicle cycle [PATH:hsa04721]	533	ATP6V0B
Neural markers	KEGG	04721 Synaptic vesicle cycle [PATH:hsa04721]	6529	SLC6A1
Neural markers	KEGG	04721 Synaptic vesicle cycle [PATH:hsa04721]	6530	SLC6A2
Neural markers	KEGG	04721 Synaptic vesicle cycle [PATH:hsa04721]	6531	SLC6A3
Neural markers	KEGG	04721 Synaptic vesicle cycle [PATH:hsa04721]	6532	SLC6A4
Neural markers	KEGG	04721 Synaptic vesicle cycle [PATH:hsa04721]	9152	SLC6A5
Neural markers	KEGG	04721 Synaptic vesicle cycle [PATH:hsa04721]	6536	SLC6A9
Neural markers	KEGG	04721 Synaptic vesicle cycle [PATH:hsa04721]	6534	SLC6A7
Neural markers	KEGG	04721 Synaptic vesicle cycle [PATH:hsa04721]	6538	SLC6A11
Neural markers	KEGG	04721 Synaptic vesicle cycle [PATH:hsa04721]	6539	SLC6A12
Neural markers	KEGG	04721 Synaptic vesicle cycle [PATH:hsa04721]	6540	SLC6A13
Neural markers	KEGG	04721 Synaptic vesicle cycle [PATH:hsa04721]	6505	SLC1A1
Neural markers	KEGG	04721 Synaptic vesicle cycle [PATH:hsa04721]	6506	SLC1A2
Neural markers	KEGG	04721 Synaptic vesicle cycle [PATH:hsa04721]	6507	SLC1A3
Neural markers	KEGG	04721 Synaptic vesicle cycle [PATH:hsa04721]	6511	SLC1A6
Neural markers	KEGG	04721 Synaptic vesicle cycle [PATH:hsa04721]	6512	SLC1A7
Neural markers	KEGG	04722 Neurotrophin signaling pathway [PATH:hsa04722]	4803	NGF
Neural markers	KEGG	04722 Neurotrophin signaling pathway [PATH:hsa04722]	627	BDNF
Neural markers	KEGG	04722 Neurotrophin signaling pathway [PATH:hsa04722]	4909	NTF4
Neural markers	KEGG	04722 Neurotrophin signaling pathway [PATH:hsa04722]	4908	NTF3
Neural markers	KEGG	04722 Neurotrophin signaling pathway [PATH:hsa04722]	4914	NTRK1
Neural markers	KEGG	04722 Neurotrophin signaling pathway [PATH:hsa04722]	4915	NTRK2
Neural markers	KEGG	04722 Neurotrophin signaling pathway [PATH:hsa04722]	4916	NTRK3
Neural markers	KEGG	04722 Neurotrophin signaling pathway [PATH:hsa04722]	10603	SH2B2
Neural markers	KEGG	04722 Neurotrophin signaling pathway [PATH:hsa04722]	25970	SH2B1
Neural markers	KEGG	04722 Neurotrophin signaling pathway [PATH:hsa04722]	10019	SH2B3
Neural markers	KEGG	04722 Neurotrophin signaling pathway [PATH:hsa04722]	2885	GRB2
Neural markers	KEGG	04722 Neurotrophin signaling pathway [PATH:hsa04722]	6654	SOS1
Neural markers	KEGG	04722 Neurotrophin signaling pathway [PATH:hsa04722]	6655	SOS2
Neural markers	KEGG	04722 Neurotrophin signaling pathway [PATH:hsa04722]	3265	HRAS
Neural markers	KEGG	04722 Neurotrophin signaling pathway [PATH:hsa04722]	3845	KRAS
Neural markers	KEGG	04722 Neurotrophin signaling pathway [PATH:hsa04722]	4893	NRAS
Neural markers	KEGG	04722 Neurotrophin signaling pathway [PATH:hsa04722]	5894	RAF1
Neural markers	KEGG	04722 Neurotrophin signaling pathway [PATH:hsa04722]	673	BRAF
Neural markers	KEGG	04722 Neurotrophin signaling pathway [PATH:hsa04722]	5604	MAP2K1
Neural markers	KEGG	04722 Neurotrophin signaling pathway [PATH:hsa04722]	5605	MAP2K2
Neural markers	KEGG	04722 Neurotrophin signaling pathway [PATH:hsa04722]	5594	MAPK1
Neural markers	KEGG	04722 Neurotrophin signaling pathway [PATH:hsa04722]	5595	MAPK3
Neural markers	KEGG	04722 Neurotrophin signaling pathway [PATH:hsa04722]	6197	RPS6KA3
Neural markers	KEGG	04722 Neurotrophin signaling pathway [PATH:hsa04722]	6195	RPS6KA1
Neural markers	KEGG	04722 Neurotrophin signaling pathway [PATH:hsa04722]	6196	RPS6KA2
Neural markers	KEGG	04722 Neurotrophin signaling pathway [PATH:hsa04722]	27330	RPS6KA6
Neural markers	KEGG	04722 Neurotrophin signaling pathway [PATH:hsa04722]	9252	RPS6KA5
Neural markers	KEGG	04722 Neurotrophin signaling pathway [PATH:hsa04722]	468	ATF4
Neural markers	KEGG	04722 Neurotrophin signaling pathway [PATH:hsa04722]	596	BCL2
Neural markers	KEGG	04722 Neurotrophin signaling pathway [PATH:hsa04722]	57498	KIDINS220
Neural markers	KEGG	04722 Neurotrophin signaling pathway [PATH:hsa04722]	10818	FRS2
Neural markers	KEGG	04722 Neurotrophin signaling pathway [PATH:hsa04722]	1398	CRK
Neural markers	KEGG	04722 Neurotrophin signaling pathway [PATH:hsa04722]	1399	CRKL
Neural markers	KEGG	04722 Neurotrophin signaling pathway [PATH:hsa04722]	2889	RAPGEF1
Neural markers	KEGG	04722 Neurotrophin signaling pathway [PATH:hsa04722]	5906	RAP1A
Neural markers	KEGG	04722 Neurotrophin signaling pathway [PATH:hsa04722]	5908	RAP1B
Neural markers	KEGG	04722 Neurotrophin signaling pathway [PATH:hsa04722]	4215	MAP3K3
Neural markers	KEGG	04722 Neurotrophin signaling pathway [PATH:hsa04722]	5607	MAP2K5
Neural markers	KEGG	04722 Neurotrophin signaling pathway [PATH:hsa04722]	5598	MAPK7
Neural markers	KEGG	04722 Neurotrophin signaling pathway [PATH:hsa04722]	5600	MAPK11
Neural markers	KEGG	04722 Neurotrophin signaling pathway [PATH:hsa04722]	6300	MAPK12
Neural markers	KEGG	04722 Neurotrophin signaling pathway [PATH:hsa04722]	5603	MAPK13
Neural markers	KEGG	04722 Neurotrophin signaling pathway [PATH:hsa04722]	1432	MAPK14
Neural markers	KEGG	04722 Neurotrophin signaling pathway [PATH:hsa04722]	9261	MAPKAPK2
Neural markers	KEGG	04722 Neurotrophin signaling pathway [PATH:hsa04722]	6464	SHC1
Neural markers	KEGG	04722 Neurotrophin signaling pathway [PATH:hsa04722]	25759	SHC2
Neural markers	KEGG	04722 Neurotrophin signaling pathway [PATH:hsa04722]	53358	SHC3
Neural markers	KEGG	04722 Neurotrophin signaling pathway [PATH:hsa04722]	399694	SHC4
Neural markers	KEGG	04722 Neurotrophin signaling pathway [PATH:hsa04722]	2549	GAB1
Neural markers	KEGG	04722 Neurotrophin signaling pathway [PATH:hsa04722]	5295	PIK3R1
Neural markers	KEGG	04722 Neurotrophin signaling pathway [PATH:hsa04722]	5296	PIK3R2
Neural markers	KEGG	04722 Neurotrophin signaling pathway [PATH:hsa04722]	8503	PIK3R3
Neural markers	KEGG	04722 Neurotrophin signaling pathway [PATH:hsa04722]	5290	PIK3CA
Neural markers	KEGG	04722 Neurotrophin signaling pathway [PATH:hsa04722]	5293	PIK3CD
Neural markers	KEGG	04722 Neurotrophin signaling pathway [PATH:hsa04722]	5291	PIK3CB
Neural markers	KEGG	04722 Neurotrophin signaling pathway [PATH:hsa04722]	207	AKT1
Neural markers	KEGG	04722 Neurotrophin signaling pathway [PATH:hsa04722]	208	AKT2
Neural markers	KEGG	04722 Neurotrophin signaling pathway [PATH:hsa04722]	10000	AKT3
Neural markers	KEGG	04722 Neurotrophin signaling pathway [PATH:hsa04722]	4793	NFKBIB
Neural markers	KEGG	04722 Neurotrophin signaling pathway [PATH:hsa04722]	4792	NFKBIA
Neural markers	KEGG	04722 Neurotrophin signaling pathway [PATH:hsa04722]	4794	NFKBIE
Neural markers	KEGG	04722 Neurotrophin signaling pathway [PATH:hsa04722]	4790	NFKB1
Neural markers	KEGG	04722 Neurotrophin signaling pathway [PATH:hsa04722]	5970	RELA
Neural markers	KEGG	04722 Neurotrophin signaling pathway [PATH:hsa04722]	2309	FOXO3
Neural markers	KEGG	04722 Neurotrophin signaling pathway [PATH:hsa04722]	356	FASLG
Neural markers	KEGG	04722 Neurotrophin signaling pathway [PATH:hsa04722]	572	BAD
Neural markers	KEGG	04722 Neurotrophin signaling pathway [PATH:hsa04722]	2932	GSK3B
Neural markers	KEGG	04722 Neurotrophin signaling pathway [PATH:hsa04722]	5170	PDPK1
Neural markers	KEGG	04722 Neurotrophin signaling pathway [PATH:hsa04722]	3667	IRS1
Neural markers	KEGG	04722 Neurotrophin signaling pathway [PATH:hsa04722]	5335	PLCG1
Neural markers	KEGG	04722 Neurotrophin signaling pathway [PATH:hsa04722]	5336	PLCG2
Neural markers	KEGG	04722 Neurotrophin signaling pathway [PATH:hsa04722]	5580	PRKCD
Neural markers	KEGG	04722 Neurotrophin signaling pathway [PATH:hsa04722]	810	CALML3
Neural markers	KEGG	04722 Neurotrophin signaling pathway [PATH:hsa04722]	805	CALM2
Neural markers	KEGG	04722 Neurotrophin signaling pathway [PATH:hsa04722]	808	CALM3
Neural markers	KEGG	04722 Neurotrophin signaling pathway [PATH:hsa04722]	801	CALM1
Neural markers	KEGG	04722 Neurotrophin signaling pathway [PATH:hsa04722]	163688	CALML6
Neural markers	KEGG	04722 Neurotrophin signaling pathway [PATH:hsa04722]	51806	CALML5
Neural markers	KEGG	04722 Neurotrophin signaling pathway [PATH:hsa04722]	91860	CALML4
Neural markers	KEGG	04722 Neurotrophin signaling pathway [PATH:hsa04722]	815	CAMK2A
Neural markers	KEGG	04722 Neurotrophin signaling pathway [PATH:hsa04722]	817	CAMK2D
Neural markers	KEGG	04722 Neurotrophin signaling pathway [PATH:hsa04722]	816	CAMK2B
Neural markers	KEGG	04722 Neurotrophin signaling pathway [PATH:hsa04722]	818	CAMK2G
Neural markers	KEGG	04722 Neurotrophin signaling pathway [PATH:hsa04722]	814	CAMK4
Neural markers	KEGG	04722 Neurotrophin signaling pathway [PATH:hsa04722]	25	ABL1
Neural markers	KEGG	04722 Neurotrophin signaling pathway [PATH:hsa04722]	5781	PTPN11
Neural markers	KEGG	04722 Neurotrophin signaling pathway [PATH:hsa04722]	4145	MATK
Neural markers	KEGG	04722 Neurotrophin signaling pathway [PATH:hsa04722]	4804	NGFR
Neural markers	KEGG	04722 Neurotrophin signaling pathway [PATH:hsa04722]	397	ARHGDIB
Neural markers	KEGG	04722 Neurotrophin signaling pathway [PATH:hsa04722]	396	ARHGDIA
Neural markers	KEGG	04722 Neurotrophin signaling pathway [PATH:hsa04722]	398	ARHGDIG
Neural markers	KEGG	04722 Neurotrophin signaling pathway [PATH:hsa04722]	387	RHOA
Neural markers	KEGG	04722 Neurotrophin signaling pathway [PATH:hsa04722]	998	CDC42
Neural markers	KEGG	04722 Neurotrophin signaling pathway [PATH:hsa04722]	5879	RAC1
Neural markers	KEGG	04722 Neurotrophin signaling pathway [PATH:hsa04722]	4214	MAP3K1
Neural markers	KEGG	04722 Neurotrophin signaling pathway [PATH:hsa04722]	4217	MAP3K5
Neural markers	KEGG	04722 Neurotrophin signaling pathway [PATH:hsa04722]	5609	MAP2K7
Neural markers	KEGG	04722 Neurotrophin signaling pathway [PATH:hsa04722]	5599	MAPK8
Neural markers	KEGG	04722 Neurotrophin signaling pathway [PATH:hsa04722]	5602	MAPK10
Neural markers	KEGG	04722 Neurotrophin signaling pathway [PATH:hsa04722]	5601	MAPK9
Neural markers	KEGG	04722 Neurotrophin signaling pathway [PATH:hsa04722]	3725	JUN
Neural markers	KEGG	04722 Neurotrophin signaling pathway [PATH:hsa04722]	7157	TP53
Neural markers	KEGG	04722 Neurotrophin signaling pathway [PATH:hsa04722]	581	BAX
Neural markers	KEGG	04722 Neurotrophin signaling pathway [PATH:hsa04722]	7161	TP73
Neural markers	KEGG	04722 Neurotrophin signaling pathway [PATH:hsa04722]	7189	TRAF6
Neural markers	KEGG	04722 Neurotrophin signaling pathway [PATH:hsa04722]	10782	ZNF274
Neural markers	KEGG	04722 Neurotrophin signaling pathway [PATH:hsa04722]	11108	PRDM4
Neural markers	KEGG	04722 Neurotrophin signaling pathway [PATH:hsa04722]	9500	MAGED1
Neural markers	KEGG	04722 Neurotrophin signaling pathway [PATH:hsa04722]	27018	BEX3
Neural markers	KEGG	04722 Neurotrophin signaling pathway [PATH:hsa04722]	7531	YWHAE
Neural markers	KEGG	04722 Neurotrophin signaling pathway [PATH:hsa04722]	8767	RIPK2
Neural markers	KEGG	04722 Neurotrophin signaling pathway [PATH:hsa04722]	3654	IRAK1
Neural markers	KEGG	04722 Neurotrophin signaling pathway [PATH:hsa04722]	3656	IRAK2
Neural markers	KEGG	04722 Neurotrophin signaling pathway [PATH:hsa04722]	11213	IRAK3
Neural markers	KEGG	04722 Neurotrophin signaling pathway [PATH:hsa04722]	51135	IRAK4
Neural markers	KEGG	04722 Neurotrophin signaling pathway [PATH:hsa04722]	3551	IKBKB
Neural markers	KEGG	04722 Neurotrophin signaling pathway [PATH:hsa04722]	6272	SORT1
Neural markers	KEGG	04722 Neurotrophin signaling pathway [PATH:hsa04722]	5663	PSEN1
Neural markers	KEGG	04722 Neurotrophin signaling pathway [PATH:hsa04722]	5664	PSEN2
Neural markers	GO	gobp amino acid neurotransmitter reuptake	2079	CLN8
Neural markers	GO	gobp amino acid neurotransmitter reuptake	20151	SLC17A8
Neural markers	GO	gobp amino acid neurotransmitter reuptake	6153	ITGB1
Neural markers	GO	gobp amino acid neurotransmitter reuptake	6256	KCNJ10
Neural markers	GO	gobp amino acid neurotransmitter reuptake	800	ATP1A2
Neural markers	GO	gobp amino acid neurotransmitter reuptake	11042	SLC6A1
Neural markers	GO	gobp amino acid neurotransmitter reuptake	11044	SLC6A11
Neural markers	GO	gobp amino acid neurotransmitter reuptake	11045	SLC6A12
Neural markers	GO	gobp amino acid neurotransmitter reuptake	11046	SLC6A13
Neural markers	GO	gobp amino acid neurotransmitter reuptake	8846	PER2
Neural markers	GO	gobp anterograde dendritic transport of neurotransmitter receptor complex	6323	KIF5A
Neural markers	GO	gobp anterograde dendritic transport of neurotransmitter receptor complex	6324	KIF5B
Neural markers	GO	gobp anterograde dendritic transport of neurotransmitter receptor complex	6325	KIF5C
Neural markers	GO	gobp anterograde dendritic transport of neurotransmitter receptor complex	19167	KIF17
Neural markers	GO	gobp anterograde dendritic transport of neurotransmitter receptor complex	6320	KIF3B
Neural markers	GO	gobp anterograde neuronal dense core vesicle transport	6317	KIF1C
Neural markers	GO	gobp anterograde neuronal dense core vesicle transport	6324	KIF5B
Neural markers	GO	gobp anterograde neuronal dense core vesicle transport	6839	MAP2
Neural markers	GO	gobp anterograde neuronal dense core vesicle transport	888	KIF1A
Neural markers	GO	gobp anterograde neuronal dense core vesicle transport	19019	TRIM46
Neural markers	GO	gobp brain derived neurotrophic factor receptor signaling pathway	21389	FSTL4
Neural markers	GO	gobp brain derived neurotrophic factor receptor signaling pathway	7778	NFATC4
Neural markers	GO	gobp brain derived neurotrophic factor receptor signaling pathway	8032	NTRK2
Neural markers	GO	gobp brain derived neurotrophic factor receptor signaling pathway	1033	BDNF
Neural markers	GO	gobp brain derived neurotrophic factor receptor signaling pathway	11009	SLC2A4
Neural markers	GO	gobp brain derived neurotrophic factor receptor signaling pathway	16854	RAPGEF2
Neural markers	GO	gobp calcium ion regulated exocytosis of neurotransmitter	12566	UNC13B
Neural markers	GO	gobp calcium ion regulated exocytosis of neurotransmitter	18539	STX1B
Neural markers	GO	gobp calcium ion regulated exocytosis of neurotransmitter	11510	SYT2
Neural markers	GO	gobp calcium ion regulated exocytosis of neurotransmitter	16183	RIMS4
Neural markers	GO	gobp calcium ion regulated exocytosis of neurotransmitter	17063	RAB3GAP1
Neural markers	GO	gobp calcium ion regulated exocytosis of neurotransmitter	17282	RIMS1
Neural markers	GO	gobp calcium ion regulated exocytosis of neurotransmitter	23150	UNC13A
Neural markers	GO	gobp calcium ion regulated exocytosis of neurotransmitter	19239	SYT11
Neural markers	GO	gobp calcium ion regulated exocytosis of neurotransmitter	23149	UNC13C
Neural markers	GO	gobp calcium ion regulated exocytosis of neurotransmitter	812	ATP2A2
Neural markers	GO	gobp calcium ion regulated exocytosis of neurotransmitter	9777	RAB3A
Neural markers	GO	gobp calcium ion regulated exocytosis of neurotransmitter	11132	SNAP25
Neural markers	GO	gobp calcium ion regulated exocytosis of neurotransmitter	11444	STXBP1
Neural markers	GO	gobp calcium ion regulated exocytosis of neurotransmitter	11509	SYT1
Neural markers	GO	gobp calcium ion regulated exocytosis of neurotransmitter	11512	SYT4
Neural markers	GO	gobp calcium ion regulated exocytosis of neurotransmitter	11513	SYT5
Neural markers	GO	gobp calcium ion regulated exocytosis of neurotransmitter	2986	DOC2B
Neural markers	GO	gobp calcium ion regulated exocytosis of neurotransmitter	19264	SYT8
Neural markers	GO	gobp calcium ion regulated exocytosis of neurotransmitter	11514	SYT7
Neural markers	GO	gobp calcium ion regulated exocytosis of neurotransmitter	17283	RIMS2
Neural markers	GO	gobp calcium ion regulated exocytosis of neurotransmitter	21292	RIMS3
Neural markers	GO	gobp cellular response to brain derived neurotrophic factor stimulus	24615	EEF2K
Neural markers	GO	gobp cellular response to brain derived neurotrophic factor stimulus	6893	MAPT
Neural markers	GO	gobp cellular response to brain derived neurotrophic factor stimulus	8032	NTRK2
Neural markers	GO	gobp cellular response to brain derived neurotrophic factor stimulus	10831	SH3GL2
Neural markers	GO	gobp cellular response to brain derived neurotrophic factor stimulus	28451	TMEM108
Neural markers	GO	gobp cellular response to brain derived neurotrophic factor stimulus	12496	UBE3A
Neural markers	GO	gobp cellular response to brain derived neurotrophic factor stimulus	12732	WASF1
Neural markers	GO	gobp cellular response to brain derived neurotrophic factor stimulus	18683	EIF4A3
Neural markers	GO	gobp ciliary neurotrophic factor mediated signaling pathway	2169	CNTF
Neural markers	GO	gobp ciliary neurotrophic factor mediated signaling pathway	2170	CNTFR
Neural markers	GO	gobp ciliary neurotrophic factor mediated signaling pathway	6019	IL6R
Neural markers	GO	gobp ciliary neurotrophic factor mediated signaling pathway	6021	IL6ST
Neural markers	GO	gobp ciliary neurotrophic factor mediated signaling pathway	6597	LIFR
Neural markers	GO	gobp glial cell derived neurotrophic factor receptor signaling pathway	20391	SULF1
Neural markers	GO	gobp glial cell derived neurotrophic factor receptor signaling pathway	4172	GATA3
Neural markers	GO	gobp glial cell derived neurotrophic factor receptor signaling pathway	4243	GFRA1
Neural markers	GO	gobp glial cell derived neurotrophic factor receptor signaling pathway	4244	GFRA2
Neural markers	GO	gobp glial cell derived neurotrophic factor receptor signaling pathway	4245	GFRA3
Neural markers	GO	gobp glial cell derived neurotrophic factor receptor signaling pathway	32789	GFRAL
Neural markers	GO	gobp glial cell derived neurotrophic factor receptor signaling pathway	20392	SULF2
Neural markers	GO	gobp glial cell derived neurotrophic factor receptor signaling pathway	9967	RET
Neural markers	GO	gobp glial cell derived neurotrophic factor receptor signaling pathway	13821	GFRA4
Neural markers	GO	gobp glial cell derived neurotrophic factor receptor signaling pathway	30142	GDF15
Neural markers	GO	gobp glutamate secretion neurotransmission	17063	RAB3GAP1
Neural markers	GO	gobp glutamate secretion neurotransmission	7765	NF1
Neural markers	GO	gobp glutamate secretion neurotransmission	13448	SLC38A2
Neural markers	GO	gobp glutamate secretion neurotransmission	11444	STXBP1
Neural markers	GO	gobp glutamate secretion neurotransmission	17328	DTNBP1
Neural markers	GO	gobp glutamate secretion neurotransmission	6381	KMO
Neural markers	GO	gobp interneuron migration	23112	FAT3
Neural markers	GO	gobp interneuron migration	1605	CCR4
Neural markers	GO	gobp interneuron migration	18060	ARX
Neural markers	GO	gobp interneuron migration	3020	DRD1
Neural markers	GO	gobp interneuron migration	3023	DRD2
Neural markers	GO	gobp interneuron migration	3506	EVX1
Neural markers	GO	gobp interneuron migration	21735	LHX6
Neural markers	GO	gobp interneuron migration	22788	FEZF1
Neural markers	GO	gobp interneuron migration	8574	PAFAH1B1
Neural markers	GO	gobp interneuron migration	13506	FEZF2
Neural markers	GO	gobp interneuron migration	9957	RELN
Neural markers	GO	gobp interneuron migration	11189	SOX1
Neural markers	GO	gobp interneuron migration	2172	CNTN2
Neural markers	GO	gobp interneuron migration	7976	NR2F2
Neural markers	GO	gobp interneuron migration	11825	NKX2-1
Neural markers	GO	gobp motor neuron migration	2661	DAB1
Neural markers	GO	gobp motor neuron migration	18003	OLIG3
Neural markers	GO	gobp motor neuron migration	3231	CELSR2
Neural markers	GO	gobp motor neuron migration	6593	LHX1
Neural markers	GO	gobp motor neuron migration	738	ASCL1
Neural markers	GO	gobp motor neuron migration	9957	RELN
Neural markers	GO	gobp motor neuron migration	11598	TBX20
Neural markers	GO	gobp motor neuron migration	13802	NEUROD4
Neural markers	GO	gobp motor neuron migration	12680	VEGFA
Neural markers	GO	gobp motor neuron migration	4041	FZD3
Neural markers	GO	gobp motor neuron migration	8004	NRP1
Neural markers	GO	gobp motor neuron migration	9143	PHOX2B
Neural markers	GO	gobp motor neuron migration	8029	NTN1
Neural markers	GO	gobp neuron cell cell adhesion	2174	CNTN4
Neural markers	GO	gobp neuron cell cell adhesion	15529	NLGN4Y
Neural markers	GO	gobp neuron cell cell adhesion	14291	NLGN1
Neural markers	GO	gobp neuron cell cell adhesion	17021	ASTN2
Neural markers	GO	gobp neuron cell cell adhesion	773	ASTN1
Neural markers	GO	gobp neuron cell cell adhesion	7657	NCAM2
Neural markers	GO	gobp neuron cell cell adhesion	7825	NINJ2
Neural markers	GO	gobp neuron cell cell adhesion	14289	NLGN3
Neural markers	GO	gobp neuron cell cell adhesion	14287	NLGN4X
Neural markers	GO	gobp neuron cell cell adhesion	14290	NLGN2
Neural markers	GO	gobp neuron cell cell adhesion	9967	RET
Neural markers	GO	gobp neuron cell cell adhesion	11953	TNR
Neural markers	GO	gobp neuron cell cell adhesion	1775	CDK5R1
Neural markers	GO	gobp neuron cell cell adhesion	8010	NRXN3
Neural markers	GO	gobp neuron cell cell adhesion	8008	NRXN1
Neural markers	GO	gobp neuron cell cell adhesion	8009	NRXN2
Neural markers	GO	gobp neuron glial cell signaling	280	ADRA1D
Neural markers	GO	gobp neuron glial cell signaling	278	ADRA1B
Neural markers	GO	gobp neuron glial cell signaling	277	ADRA1A
Neural markers	GO	gobp neuron glial cell signaling	4070	GABBR1
Neural markers	GO	gobp neuron glial cell signaling	4507	GABBR2
[truncated: 1,973 more rows]
