# Supplementary material for: Unveiling a novel cancer hallmark by evaluation of neural infiltration in cancer
Source: Brief Bioinform. 2025 Mar 7;26(2):bbaf082. doi: 10.1093/bib/bbaf082 (PMC11886572; doi:10.1093/bib/bbaf082)
Supplement: Table_S4_bbaf082 [file table_s4_bbaf082.xlsx]

## Sheet: Sheet1
Table S4. Cancer-specific differentially expressed neural genes.
Cancer type	Symbol	Group		Cancer type	Symbol	Group		Cancer type	Symbol	Group
LUAD	ADRB3	UP		HNSC	CHRM3	UP		OV	ADRA2C	UP
LUAD	HTR1D	UP		HNSC	CHRM4	UP		OV	DRD2	UP
LUAD	HTR2B	UP		HNSC	ADRB3	UP		OV	HTR1F	UP
LUAD	HTR6	UP		HNSC	DRD5	UP		OV	APLN	UP
LUAD	AGT	UP		HNSC	HRH1	UP		OV	APLNR	UP
LUAD	APELA	UP		HNSC	HRH2	UP		OV	NMB	UP
LUAD	NMB	UP		HNSC	HTR1B	UP		OV	GRP	UP
LUAD	KNG1	UP		HNSC	HTR2C	UP		OV	GRPR	UP
LUAD	BDKRB1	UP		HNSC	HTR7	UP		OV	BDKRB2	UP
LUAD	VGF	UP		HNSC	APLN	UP		OV	FPR1	UP
LUAD	CCKAR	UP		HNSC	GRP	UP		OV	FPR3	UP
LUAD	CCKBR	UP		HNSC	C5AR1	UP		OV	EDN2	UP
LUAD	EDN2	UP		HNSC	VGF	UP		OV	GAL	UP
LUAD	GAL	UP		HNSC	FPR3	UP		OV	GALP	UP
LUAD	GALR2	UP		HNSC	EDNRA	UP		OV	SPX	UP
LUAD	GALR3	UP		HNSC	PPY	UP		OV	NMU	UP
LUAD	KISS1	UP		HNSC	NPY4R	UP		OV	NTS	UP
LUAD	KISS1R	UP		HNSC	NPW	UP		OV	PDYN	UP
LUAD	MC1R	UP		HNSC	NPBWR1	UP		OV	PNOC	UP
LUAD	MC4R	UP		HNSC	OPRM1	UP		OV	OPRL1	UP
LUAD	MC5R	UP		HNSC	SSTR2	UP		OV	OXT	UP
LUAD	NMU	UP		HNSC	SSTR3	UP		OV	OXTR	UP
LUAD	NPSR1	UP		HNSC	GZMA	UP		OV	SST	UP
LUAD	NPW	UP		HNSC	F2R	UP		OV	PRSS2	UP
LUAD	NPBWR1	UP		HNSC	F2RL1	UP		OV	PRSS1	UP
LUAD	NTSR2	UP		HNSC	F2RL2	UP		OV	F2R	UP
LUAD	PNOC	UP		HNSC	F2RL3	UP		OV	F2RL1	UP
LUAD	OPRD1	UP		HNSC	MCHR1	UP		OV	PMCH	UP
LUAD	OPRK1	UP		HNSC	LHB	UP		OV	TSHR	UP
LUAD	OPRM1	UP		HNSC	ADORA2A	UP		OV	ADORA1	UP
LUAD	HCRT	UP		HNSC	P2RY6	UP		OV	ADORA3	UP
LUAD	OXT	UP		HNSC	CNR2	UP		OV	P2RY2	UP
LUAD	OXTR	UP		HNSC	PTAFR	UP		OV	P2RY6	UP
LUAD	CORT	UP		HNSC	GPR50	UP		OV	PTAFR	UP
LUAD	SSTR3	UP		HNSC	LPAR2	UP		OV	LPAR2	UP
LUAD	SSTR5	UP		HNSC	LPAR3	UP		OV	LPAR3	UP
LUAD	TAC4	UP		HNSC	LPAR4	UP		OV	S1PR3	UP
LUAD	TAC3	UP		HNSC	S1PR2	UP		OV	S1PR5	UP
LUAD	UTS2	UP		HNSC	S1PR5	UP		OV	RLN1	UP
LUAD	UTS2R	UP		HNSC	RXFP1	UP		OV	RLN2	UP
LUAD	AVP	UP		HNSC	ADM	UP		OV	CYSLTR1	UP
LUAD	AVPR1B	UP		HNSC	IAPP	UP		OV	ADM2	UP
LUAD	F2	UP		HNSC	UCN2	UP		OV	PTH2R	UP
LUAD	PRSS3	UP		HNSC	GIPR	UP		OV	GRM4	UP
LUAD	PRSS2	UP		HNSC	GRM2	UP		OV	GABRD	UP
LUAD	PRSS1	UP		HNSC	GRM4	UP		OV	GABRG3	UP
LUAD	F2RL1	UP		HNSC	GRM8	UP		OV	GABRP	UP
LUAD	F2RL2	UP		HNSC	GPR156	UP		OV	LYPD6	UP
LUAD	PMCH	UP		HNSC	GABRD	UP		OV	LYPD6B	UP
LUAD	MCHR1	UP		HNSC	GABRR2	UP		OV	CHRNA1	UP
LUAD	CGA	UP		HNSC	LYPD6B	UP		OV	CHRNA3	UP
LUAD	LHB	UP		HNSC	CHRNA6	UP		OV	P2RX4	UP
LUAD	GPHA2	UP		HNSC	P2RX5	UP		OV	GRIK5	UP
LUAD	TSHR	UP		HNSC	GRIK1	UP		OV	GLRA3	UP
LUAD	ADORA2B	UP		HNSC	GRID1	UP		OV	GLRB	UP
LUAD	ADORA3	UP		HNSC	GLRA1	UP		OV	TSPO	UP
LUAD	P2RY4	UP		HNSC	NR3C1	UP		OV	ATXN2L	UP
LUAD	P2RY6	UP		HNSC	APP	UP		OV	SPTBN2	UP
LUAD	GPR35	UP		HNSC	TARDBP	UP		OV	PLCB4	UP
LUAD	CNR2	UP		HNSC	FUS	UP		OV	SIGMAR1	UP
LUAD	GNRHR	UP		HNSC	ATXN1L	UP		OV	ITPR3	UP
LUAD	MTNR1A	UP		HNSC	ATXN1	UP		OV	RYR1	UP
LUAD	GPR50	UP		HNSC	PRNP	UP		OV	STX1A	UP
LUAD	LPAR2	UP		HNSC	PLCB3	UP		OV	ATP2A2	UP
LUAD	LTB4R	UP		HNSC	PLCG1	UP		OV	DERL1	UP
LUAD	INSL3	UP		HNSC	PRKCA	UP		OV	UBC	UP
LUAD	ADM2	UP		HNSC	PRKCG	UP		OV	PSMA6	UP
LUAD	IAPP	UP		HNSC	SIGMAR1	UP		OV	PSMA4	UP
LUAD	UCN	UP		HNSC	VCP	UP		OV	PSMA7	UP
LUAD	UCN2	UP		HNSC	PSMA6	UP		OV	PSMA5	UP
LUAD	CRHR1	UP		HNSC	PSMA2	UP		OV	PSMB6	UP
LUAD	GIP	UP		HNSC	PSMA4	UP		OV	PSMB3	UP
LUAD	GIPR	UP		HNSC	PSMA7	UP		OV	PSMB2	UP
LUAD	GCG	UP		HNSC	PSMA5	UP		OV	PSMB5	UP
LUAD	GCGR	UP		HNSC	PSMA1	UP		OV	PSMB4	UP
LUAD	PTH	UP		HNSC	PSMA3	UP		OV	PSMC4	UP
LUAD	SCT	UP		HNSC	PSMB7	UP		OV	PSMC3	UP
LUAD	GRM4	UP		HNSC	PSMB5	UP		OV	PSMD2	UP
LUAD	GRM5	UP		HNSC	PSMB1	UP		OV	PSMD1	UP
LUAD	GABBR2	UP		HNSC	PSMB4	UP		OV	PSMD9	UP
LUAD	GRIN1	UP		HNSC	PSMC1	UP		OV	PSMD14	UP
LUAD	GRIN2C	UP		HNSC	PSMC4	UP		OV	PSMD8	UP
LUAD	GRIN2D	UP		HNSC	PSMC3	UP		OV	ADRM1	UP
LUAD	GABRA3	UP		HNSC	PSMD2	UP		OV	UBA1	UP
LUAD	GABRA5	UP		HNSC	PSMD1	UP		OV	UBE2L3	UP
LUAD	GABRD	UP		HNSC	PSMD3	UP		OV	UBE2L6	UP
LUAD	GABRE	UP		HNSC	PSMD9	UP		OV	UBE2J2	UP
LUAD	GABRR1	UP		HNSC	PSMD12	UP		OV	HSPA5	UP
LUAD	GABRR2	UP		HNSC	PSMD13	UP		OV	ATF6	UP
LUAD	SLURP1	UP		HNSC	PSMD4	UP		OV	XBP1	UP
LUAD	LYPD6B	UP		HNSC	ADRM1	UP		OV	TRAF2	UP
LUAD	PATE4	UP		HNSC	UBE2L3	UP		OV	NDUFV2	UP
LUAD	PATE2	UP		HNSC	SNCAIP	UP		OV	NDUFV3	UP
LUAD	CHRNA1	UP		HNSC	HSPA5	UP		OV	NDUFA1	UP
LUAD	CHRNA5	UP		HNSC	VAPB	UP		OV	NDUFA2	UP
LUAD	CHRNA6	UP		HNSC	DDIT3	UP		OV	NDUFA3	UP
LUAD	CHRNA9	UP		HNSC	TRAF2	UP		OV	NDUFA4L2	UP
LUAD	CHRNB1	UP		HNSC	MAP3K5	UP		OV	NDUFA6	UP
LUAD	CHRNB3	UP		HNSC	EIF2S1	UP		OV	NDUFA7	UP
LUAD	CHRNB4	UP		HNSC	NDUFA8	UP		OV	NDUFA8	UP
LUAD	CHRND	UP		HNSC	NDUFA12	UP		OV	NDUFA9	UP
LUAD	CHRNG	UP		HNSC	NDUFB9	UP		OV	NDUFAB1	UP
LUAD	P2RX4	UP		HNSC	NDUFS6	UP		OV	NDUFA11	UP
LUAD	P2RX5	UP		HNSC	COX6B2	UP		OV	NDUFA12	UP
LUAD	GRIK2	UP		HNSC	COX7A2L	UP		OV	NDUFA13	UP
LUAD	GRIK5	UP		HNSC	COX7B2	UP		OV	NDUFB2	UP
LUAD	GLRA3	UP		HNSC	TOMM40	UP		OV	NDUFB3	UP
LUAD	TRPV1	UP		HNSC	CALM2	UP		OV	NDUFB4	UP
LUAD	GH2	UP		HNSC	CALM3	UP		OV	NDUFB5	UP
LUAD	CSH2	UP		HNSC	BAD	UP		OV	NDUFB6	UP
LUAD	LEP	UP		HNSC	CASP8	UP		OV	NDUFB7	UP
LUAD	PRLR	UP		HNSC	BID	UP		OV	NDUFB9	UP
LUAD	TARDBP	UP		HNSC	BAK1	UP		OV	NDUFB10	UP
LUAD	FUS	UP		HNSC	HTRA2	UP		OV	NDUFB11	UP
LUAD	SOD1	UP		HNSC	APAF1	UP		OV	NDUFS1	UP
LUAD	ATXN2L	UP		HNSC	HIP1	UP		OV	NDUFS3	UP
LUAD	SPTBN2	UP		HNSC	IFT57	UP		OV	NDUFS5	UP
LUAD	PLCB3	UP		HNSC	PARK7	UP		OV	NDUFS6	UP
LUAD	PRKCG	UP		HNSC	TANK	UP		OV	NDUFS7	UP
LUAD	SIGMAR1	UP		HNSC	RAB8A	UP		OV	NDUFS8	UP
LUAD	ITPR2	UP		HNSC	RAB1A	UP		OV	NDUFC1	UP
LUAD	ITPR3	UP		HNSC	ULK1	UP		OV	NDUFC2	UP
LUAD	CACNA1B	UP		HNSC	ATG13	UP		OV	SDHB	UP
LUAD	STX1A	UP		HNSC	RB1CC1	UP		OV	SDHC	UP
LUAD	ATP2A1	UP		HNSC	BECN1	UP		OV	UQCRFS1	UP
LUAD	ATP2A2	UP		HNSC	PIK3R4	UP		OV	CYC1	UP
LUAD	PSEN2	UP		HNSC	NRBF2	UP		OV	UQCRC1	UP
LUAD	DERL1	UP		HNSC	ATG2A	UP		OV	UQCRH	UP
LUAD	VCP	UP		HNSC	WIPI2	UP		OV	UQCR10	UP
LUAD	PSMA6	UP		HNSC	RAC1	UP		OV	COX5A	UP
LUAD	PSMA2	UP		HNSC	TNF	UP		OV	COX5B	UP
LUAD	PSMA4	UP		HNSC	TNFRSF1A	UP		OV	COX6A1	UP
LUAD	PSMA7	UP		HNSC	DAXX	UP		OV	COX6B1	UP
LUAD	PSMA5	UP		HNSC	MAPK11	UP		OV	COX7B	UP
LUAD	PSMA3	UP		HNSC	MAPK14	UP		OV	COX8A	UP
LUAD	PSMB6	UP		HNSC	CCS	UP		OV	VDAC1	UP
LUAD	PSMB7	UP		HNSC	TUBA1B	UP		OV	TOMM40L	UP
LUAD	PSMB3	UP		HNSC	TUBA4A	UP		OV	MCU	UP
LUAD	PSMB2	UP		HNSC	TUBA1C	UP		OV	CALM1	UP
LUAD	PSMB5	UP		HNSC	TUBB	UP		OV	BAD	UP
LUAD	PSMB1	UP		HNSC	GSK3B	UP		OV	FASLG	UP
LUAD	PSMB4	UP		HNSC	CSNK2A1	UP		OV	CASP8	UP
LUAD	PSMC2	UP		HNSC	CSNK2A2	UP		OV	BID	UP
LUAD	PSMC1	UP		HNSC	CSNK2A3	UP		OV	BAX	UP
LUAD	PSMC4	UP		HNSC	DCTN1	UP		OV	BAK1	UP
LUAD	PSMC6	UP		HNSC	DCTN5	UP		OV	VDAC2	UP
LUAD	PSMC3	UP		HNSC	ACTR1A	UP		OV	SLC25A5	UP
LUAD	PSMC5	UP		HNSC	ACTR10	UP		OV	PPIF	UP
LUAD	PSMD2	UP		HNSC	HAP1	UP		OV	CYCS	UP
LUAD	PSMD1	UP		HNSC	DNAH2	UP		OV	CASP3	UP
LUAD	PSMD3	UP		HNSC	DNAH14	UP		OV	BCL2L1	UP
LUAD	PSMD12	UP		HNSC	DNAH17	UP		OV	RAB8A	UP
LUAD	PSMD11	UP		HNSC	DNAL1	UP		OV	RAB39B	UP
LUAD	PSMD7	UP		HNSC	CDK5	UP		OV	ATG101	UP
LUAD	PSMD13	UP		HNSC	DKK1	UP		OV	ATG13	UP
LUAD	PSMD4	UP		HNSC	WNT2	UP		OV	TNF	UP
LUAD	PSMD14	UP		HNSC	WNT6	UP		OV	TNFRSF1A	UP
LUAD	PSMD8	UP		HNSC	WNT7A	UP		OV	DAXX	UP
LUAD	ADRM1	UP		HNSC	WNT7B	UP		OV	MAP2K3	UP
LUAD	UCHL1	UP		HNSC	WNT10B	UP		OV	MAP2K6	UP
LUAD	UBA1	UP		HNSC	WNT10A	UP		OV	MAPK13	UP
LUAD	UBE2J2	UP		HNSC	FZD6	UP		OV	GPX7	UP
LUAD	UBE2J1	UP		HNSC	DVL3	UP		OV	GPX1	UP
LUAD	UBE2G2	UP		HNSC	AXIN1	UP		OV	TUBA1B	UP
LUAD	UBE2G1	UP		HNSC	NRAS	UP		OV	TUBA4A	UP
LUAD	GPR37	UP		HNSC	MAPK1	UP		OV	TUBA1C	UP
LUAD	HSPA5	UP		HNSC	CYBB	UP		OV	TUBB	UP
LUAD	ATF6	UP		HNSC	NOX4	UP		OV	TUBB3	UP
LUAD	XBP1	UP		HNSC	SLC38A1	UP		OV	TUBB2B	UP
LUAD	TRAF2	UP		HNSC	SLC38A2	UP		OV	TUBB4B	UP
LUAD	MAPK9	UP		HNSC	GLS	UP		OV	GSK3B	UP
LUAD	EIF2S1	UP		HNSC	SHANK1	UP		OV	CSNK2A1	UP
LUAD	SLC6A3	UP		HNSC	HOMER3	UP		OV	CSNK2B	UP
LUAD	NDUFV1	UP		HNSC	ADCY3	UP		OV	DCTN5	UP
LUAD	NDUFV2	UP		HNSC	GNAI1	UP		OV	DNAH3	UP
LUAD	NDUFV3	UP		HNSC	GNAI2	UP		OV	DNAH5	UP
LUAD	NDUFA1	UP		HNSC	GNB1	UP		OV	DNALI1	UP
LUAD	NDUFA4	UP		HNSC	GNB3	UP		OV	DNAI1	UP
LUAD	NDUFA6	UP		HNSC	GNB4	UP		OV	CAMK2B	UP
LUAD	NDUFA7	UP		HNSC	GNB5	UP		OV	CAPN1	UP
LUAD	NDUFA8	UP		HNSC	GNG10	UP		OV	CDK5	UP
LUAD	NDUFA9	UP		HNSC	GNGT1	UP		OV	WNT2	UP
LUAD	NDUFA10	UP		HNSC	CACNA1A	UP		OV	WNT7A	UP
LUAD	NDUFAB1	UP		HNSC	GABARAPL1	UP		OV	WNT7B	UP
LUAD	NDUFA12	UP		HNSC	SLC12A5	UP		OV	WNT10A	UP
LUAD	NDUFA13	UP		HNSC	SLC6A13	UP		OV	WNT11	UP
LUAD	NDUFB1	UP		HNSC	SLC6A11	UP		OV	FZD2	UP
LUAD	NDUFB2	UP		HNSC	PIK3R6	UP		OV	FZD8	UP
LUAD	NDUFB3	UP		HNSC	CREB1	UP		OV	FZD6	UP
LUAD	NDUFB4	UP		HNSC	CREB3	UP		OV	FZD10	UP
LUAD	NDUFB5	UP		HNSC	PIK3CA	UP		OV	LRP5	UP
LUAD	NDUFB9	UP		HNSC	PIK3CD	UP		OV	FRAT2	UP
LUAD	NDUFB10	UP		HNSC	TH	UP		OV	AXIN1	UP
LUAD	NDUFB11	UP		HNSC	ATF2	UP		OV	KRAS	UP
LUAD	NDUFS1	UP		HNSC	ATF6B	UP		OV	NRAS	UP
LUAD	NDUFS2	UP		HNSC	PPP1CC	UP		OV	MAPK1	UP
LUAD	NDUFS3	UP		HNSC	PPP2R2D	UP		OV	CYBB	UP
LUAD	NDUFS5	UP		HNSC	PPP2R3C	UP		OV	NOX4	UP
LUAD	NDUFS6	UP		HNSC	PPP2R3A	UP		OV	IL6	UP
LUAD	NDUFS8	UP		HNSC	PPP2R5B	UP		OV	IL1B	UP
LUAD	NDUFC2	UP		HNSC	PPP2R5C	UP		OV	CSF1	UP
LUAD	SDHA	UP		HNSC	COMT	UP		OV	DLGAP1	UP
LUAD	SDHB	UP		HNSC	HTR3E	UP		OV	SHANK2	UP
LUAD	SDHC	UP		HNSC	HTR3D	UP		OV	HOMER2	UP
LUAD	UQCRFS1	UP		HNSC	KCND2	UP		OV	HOMER3	UP
LUAD	CYC1	UP		HNSC	RPS6KA1	UP		OV	GNAS	UP
LUAD	UQCRC1	UP		HNSC	LYN	UP		OV	ADCY8	UP
LUAD	UQCRC2	UP		HNSC	IGF1R	UP		OV	GNB2	UP
LUAD	UQCRH	UP		HNSC	NAPEPLD	UP		OV	GNG5	UP
LUAD	UQCRQ	UP		HNSC	DAGLB	UP		OV	GNGT1	UP
LUAD	UQCR10	UP		HNSC	STX3	UP		OV	SLC1A1	UP
LUAD	COX5A	UP		HNSC	SNAP25	UP		OV	SLC1A3	UP
LUAD	COX5B	UP		HNSC	CLTA	UP		OV	GAD1	UP
LUAD	COX6A1	UP		HNSC	CLTC	UP		OV	NSF	UP
LUAD	COX6B1	UP		HNSC	AP2M1	UP		OV	SLC6A12	UP
LUAD	COX6B2	UP		HNSC	AP2S1	UP		OV	KCNQ1	UP
LUAD	COX6C	UP		HNSC	ATP6V1A	UP		OV	KCNQ3	UP
LUAD	COX7A2	UP		HNSC	ATP6V1C1	UP		OV	KCNJ12	UP
LUAD	COX7B	UP		HNSC	ATP6V1E1	UP		OV	CREB3	UP
LUAD	COX7B2	UP		HNSC	ATP6V1G1	UP		OV	PIK3R2	UP
LUAD	COX7C	UP		HNSC	ATP6V0E1	UP		OV	PIK3R3	UP
LUAD	COX8C	UP		HNSC	ATP6V0D2	UP		OV	AKT1	UP
LUAD	COX8A	UP		HNSC	ATP6V1H	UP		OV	ATF6B	UP
LUAD	VDAC1	UP		HNSC	ATP6V0B	UP		OV	PPP1R1B	UP
LUAD	TOMM40	UP		HNSC	SLC6A2	UP		OV	PPP1CA	UP
LUAD	TOMM40L	UP		HNSC	SLC6A7	UP		OV	KCNJ5	UP
LUAD	MCU	UP		HNSC	NGF	UP		OV	ARRB2	UP
LUAD	CALML3	UP		HNSC	NTF4	UP		OV	PPP2R2B	UP
LUAD	CALML6	UP		HNSC	NTRK1	UP		OV	PPP2R3A	UP
LUAD	CALML5	UP		HNSC	SH2B3	UP		OV	PPP2R5A	UP
LUAD	FADD	UP		HNSC	GRB2	UP		OV	GSK3A	UP
LUAD	CASP8	UP		HNSC	KIDINS220	UP		OV	CYP2J2	UP
LUAD	BID	UP		HNSC	FRS2	UP		OV	CYP4X1	UP
LUAD	BAX	UP		HNSC	MAPKAPK2	UP		OV	ALOX5	UP
LUAD	BAK1	UP		HNSC	NFKBIA	UP		OV	ALOX15B	UP
LUAD	TRAP1	UP		HNSC	NFKBIE	UP		OV	PTGS1	UP
LUAD	VDAC3	UP		HNSC	PLCG2	UP		OV	HTR3A	UP
LUAD	SLC25A5	UP		HNSC	PTPN11	UP		OV	RPS6KA1	UP
LUAD	PPIF	UP		HNSC	ARHGDIA	UP		OV	LYN	UP
LUAD	CASP3	UP		HNSC	CDC42	UP		OV	DAGLA	UP
LUAD	HSD17B10	UP		HNSC	TP73	UP		OV	FAAH	UP
LUAD	PPID	UP		HNSC	MAGED1	UP		OV	MGLL	UP
LUAD	PARK7	UP		HNSC	IRAK1	UP		OV	DNM1	UP
LUAD	MFN1	UP		HNSC	KIF17	UP		OV	DNM2	UP
LUAD	SQSTM1	UP		HNSC	KIF3B	UP		OV	CLTA	UP
LUAD	TBK1	UP		HNSC	RAB3GAP1	UP		OV	AP2M1	UP
LUAD	RAB1A	UP		HNSC	SYT11	UP		OV	AP2S1	UP
LUAD	MTOR	UP		HNSC	SYT5	UP		OV	ATP6V1A	UP
LUAD	AMBRA1	UP		HNSC	SYT7	UP		OV	ATP6V1B1	UP
LUAD	BECN1	UP		HNSC	RIMS2	UP		OV	ATP6V1C2	UP
LUAD	ATG14	UP		HNSC	RIMS3	UP		OV	ATP6V1C1	UP
LUAD	RAC1	UP		HNSC	EIF4A3	UP		OV	ATP6V1E2	UP
LUAD	DAXX	UP		HNSC	GATA3	UP		OV	ATP6V1F	UP
LUAD	MAP2K6	UP		HNSC	SULF2	UP		OV	ATP6V0E2	UP
LUAD	MAPK13	UP		HNSC	NF1	UP		OV	ATP6V0A2	UP
LUAD	MAPK14	UP		HNSC	KMO	UP		OV	ATP6V0A4	UP
LUAD	CCS	UP		HNSC	SOX1	UP		OV	ATP6V0D1	UP
LUAD	GPX7	UP		HNSC	LHX1	UP		OV	ATP6V0C	UP
LUAD	GPX2	UP		HNSC	ASTN2	UP		OV	ATP6V0B	UP
LUAD	GPX1	UP		HNSC	NLGN2	UP		OV	SLC6A9	UP
LUAD	GPX8	UP		HNSC	SDCCAG8	UP		OV	NTF4	UP
LUAD	NEFL	UP		HNSC	VAX1	UP		OV	GRB2	UP
LUAD	KIF5A	UP		HNSC	COL3A1	UP		OV	NFKBIB	UP
LUAD	KLC3	UP		HNSC	SRGAP2	UP		OV	NFKBIE	UP
LUAD	KLC2	UP		HNSC	PLXNB2	UP		OV	PRKCD	UP
LUAD	TUBA4A	UP		HNSC	FLRT2	UP		OV	ARHGDIB	UP
LUAD	TUBA1C	UP		HNSC	NSMF	UP		OV	ARHGDIA	UP
LUAD	TUBA8	UP		HNSC	WDR62	UP		OV	TP53	UP
LUAD	TUBA3D	UP		HNSC	HSP90AA1	UP		OV	TP73	UP
LUAD	TUBAL3	UP		HNSC	ITGA3	UP		OV	MAGED1	UP
LUAD	TUBB	UP		HNSC	MARK1	UP		OV	YWHAE	UP
LUAD	TUBB2A	UP		HNSC	NKX6-1	UP		OV	RIPK2	UP
LUAD	TUBB3	UP		HNSC	PEX13	UP		OV	IRAK1	UP
LUAD	TUBB8	UP		HNSC	PLXNA1	UP		OV	SORT1	UP
LUAD	TUBB2B	UP		HNSC	DDIT4	UP		OV	KCNJ10	UP
LUAD	CSNK2A1	UP		HNSC	NDE1	UP		OV	KIF3B	UP
LUAD	CSNK2B	UP		HNSC	BBS4	UP		OV	KIF1A	UP
LUAD	DCTN5	UP		HNSC	SRGAP2C	UP		OV	FSTL4	UP
LUAD	DNAH2	UP		HNSC	CXCR4	UP		OV	SYT5	UP
LUAD	DNAH5	UP		HNSC	UNC5C	UP		OV	DOC2B	UP
LUAD	DNAH11	UP		HNSC	NRP2	UP		OV	TMEM108	UP
LUAD	DNAH14	UP		HNSC	NAV1	UP		OV	CNTFR	UP
LUAD	CAMK2D	UP		HNSC	ARHGEF2	UP		OV	GATA3	UP
LUAD	CAMK2B	UP		HNSC	PLAA	UP		OV	RET	UP
LUAD	CAPN1	UP		HNSC	KIF20B	UP		OV	GDF15	UP
LUAD	CDK5R1	UP		HNSC	CELSR1	UP		OV	LHX6	UP
LUAD	CDK5	UP		HNSC	PTEN	UP		OV	CELSR2	UP
LUAD	WNT1	UP		HNSC	CDH4	UP		OV	LHX1	UP
LUAD	WNT3	UP		HNSC	SLC9A6	UP		OV	VEGFA	UP
LUAD	WNT5B	UP		HNSC	SEMA3C	UP		OV	NTN1	UP
LUAD	WNT6	UP		HNSC	ZFYVE27	UP		OV	NINJ2	UP
LUAD	WNT7B	UP		HNSC	NRN1L	UP		OV	SEMA3A	UP
LUAD	WNT8B	UP		HNSC	DSCAM	UP		OV	CTNNA2	UP
LUAD	WNT10B	UP		HNSC	CTTN	UP		OV	MARK2	UP
LUAD	WNT10A	UP		HNSC	RAB21	UP		OV	ASPM	UP
LUAD	WNT16	UP		HNSC	FLRT3	UP		OV	WDR62	UP
LUAD	FZD3	UP		HNSC	GDI1	UP		OV	ITGA3	UP
LUAD	FZD9	UP		HNSC	HSP90AB1	UP		OV	MDK	UP
LUAD	DVL3	UP		HNSC	APOE	UP		OV	NEO1	UP
LUAD	DVL2	UP		HNSC	ITGA4	UP		OV	DCDC2	UP
LUAD	DVL1	UP		HNSC	DRAXIN	UP		OV	PEX13	UP
LUAD	AXIN1	UP		HNSC	LIMK1	UP		OV	NDE1	UP
LUAD	APC2	UP		HNSC	IMPACT	UP		OV	ULK4	UP
LUAD	CTNNB1	UP		HNSC	SMURF1	UP		OV	TBC1D24	UP
LUAD	CSNK1A1	UP		HNSC	AURKA	UP		OV	CX3CL1	UP
LUAD	KRAS	UP		HNSC	DDR1	UP		OV	CXCR4	UP
LUAD	NRAS	UP		HNSC	ST8SIA2	UP		OV	ARHGEF2	UP
LUAD	BRAF	UP		HNSC	LLPH	UP		OV	PLAA	UP
LUAD	NOX1	UP		HNSC	CPNE1	UP		OV	KIF20B	UP
LUAD	NOX4	UP		HNSC	SPAG9	UP		OV	CELSR1	UP
LUAD	SLC38A1	UP		HNSC	MAP3K13	UP		OV	SEMA3E	UP
LUAD	GLS2	UP		HNSC	LHX2	UP		OV	KIAA0319	UP
LUAD	SLC17A6	UP		HNSC	SLC23A2	UP		OV	SEMA4D	UP
LUAD	HOMER3	UP		HNSC	KCNMB3	UP		OV	TWF2	UP
LUAD	PLA2G4E	UP		HNSC	NXPH4	UP		OV	CYFIP2	UP
LUAD	PLA2G4A	UP		HNSC	CRCP	UP		OV	APOE	UP
LUAD	PLA2G4D	UP		HNSC	GPR149	UP		OV	ITGA4	UP
LUAD	PLD2	UP		HNSC	GPR84	UP		OV	L1CAM	UP
LUAD	GNAS	UP		HNSC	SCG5	UP		OV	ARHGAP4	UP
LUAD	GNAO1	UP		HNSC	SORL1	UP		OV	LIMK1	UP
LUAD	GNB3	UP		HNSC	CLN3	UP		OV	SYT17	UP
LUAD	GNB5	UP		HNSC	EFNB2	UP		OV	BCL11A	UP
LUAD	GNG3	UP		HNSC	VAC14	UP		OV	SEMA5B	UP
LUAD	GNG4	UP		HNSC	ATAD1	UP		OV	PRKCZ	UP
LUAD	GNG8	UP		HNSC	GPC6	UP		OV	SEMA3F	UP
LUAD	GNG13	UP		HNSC	ADAM10	UP		OV	RTN4R	UP
LUAD	GNGT1	UP		HNSC	NPTX1	UP		OV	AURKA	UP
LUAD	SLC1A6	UP		HNSC	NETO1	UP		OV	DDR1	UP
LUAD	SLC38A3	UP		HNSC	CLSTN1	UP		OV	TSC22D4	UP
LUAD	GAD1	UP		HNSC	AP3D1	UP		OV	LLPH	UP
LUAD	ABAT	UP		HNSC	SLC29A4	UP		OV	RASAL1	UP
LUAD	SRC	UP		HNSC	SLC22A2	UP		OV	SSNA1	UP
LUAD	NSF	UP		HNSC	CTBP2	UP		OV	CPNE1	UP
LUAD	SLC6A11	UP		HNSC	PNKD	UP		OV	CDH1	UP
LUAD	ACHE	UP		HNSC	ERC2	UP		OV	FGF12	UP
LUAD	SLC18A3	UP		HNSC	BLOC1S6	UP		OV	CLU	UP
LUAD	KCNQ2	UP		HNSC	MYOF	UP		OV	NXPH4	UP
LUAD	KCNQ3	UP		HNSC	GIT1	UP		OV	CRCP	UP
LUAD	KCNQ5	UP		HNSC	ASIC1	UP		OV	PCSK1N	UP
LUAD	KCNJ4	UP		HNSC	PDZD11	UP		OV	GPR84	UP
LUAD	KCNJ14	UP		HNSC	PFN2	UP		OV	SORL1	UP
LUAD	CREB3	UP		HNSC	PPT1	UP		OV	MOXD1	UP
LUAD	CREB3L1	UP		HNSC	MCTP2	UP		OV	SLC44A4	UP
LUAD	CREB3L2	UP		HNSC	VPS18	UP		OV	ALDH5A1	UP
LUAD	CREB3L4	UP		HNSC	NAPB	UP		OV	ZDHHC2	UP
LUAD	PIK3CB	UP		HNSC	SLC30A1	UP		OV	CLN3	UP
LUAD	PIK3R2	UP		HNSC	DOC2A	UP		OV	GCHFR	UP
LUAD	AKT2	UP		HNSC	PPFIA3	UP		OV	EFNB2	UP
LUAD	SLC18A1	UP		HNSC	CASK	UP		OV	SCRIB	UP
LUAD	ATF2	UP		HNSC	SNAP23	UP		OV	CACNG4	UP
LUAD	ATF6B	UP		HNSC	SYT12	UP		OV	VAC14	UP
LUAD	PPP1R1B	UP		HNSC	SLC4A8	UP		OV	RALA	UP
LUAD	PPP1CA	UP		HNSC	SV2A	UP		OV	ADAM10	UP
LUAD	PPP1CC	UP		HNSC	FURIN	UP		OV	DAG1	UP
LUAD	PPP2R1A	UP		HNSC	AKT1S1	UP		OV	ERBB2	UP
LUAD	PPP2R2C	UP		HNSC	CNIH3	UP		OV	ERBB4	UP
LUAD	PPP2R3B	UP		HNSC	PTK2B	UP		OV	NETO2	UP
LUAD	PPP2R3A	UP		HNSC	OLFM2	UP		OV	TOR1A	UP
LUAD	PPP2R5D	UP		HNSC	CLCF1	UP		OV	GPM6B	UP
LUAD	PPP2R5E	UP		HNSC	OSMR	UP		OV	CSPG5	UP
LUAD	GSK3A	UP		HNSC	ASIP	UP		OV	MYOF	UP
LUAD	CYP2C19	UP		HNSC	LY6E	UP		OV	STX19	UP
LUAD	CYP2D6	UP		HNSC	EPHB2	UP		OV	PDZD11	UP
LUAD	CYP2J2	UP		HNSC	EXT1	UP		OV	PPT1	UP
LUAD	ALOX12B	UP		HNSC	PALLD	UP		OV	SNCG	UP
LUAD	HTR3A	UP		HNSC	CNTNAP2	UP		OV	STXBP2	UP
LUAD	HTR3B	UP		HNSC	TNFRSF21	UP		OV	DNAJC5	UP
LUAD	KCND2	UP		HNSC	NTM	UP		OV	FBXL20	UP
LUAD	RPS6KA3	UP		HNSC	YWHAZ	UP		OV	PPFIA3	UP
LUAD	GNA12	UP		HNSC	CALB1	UP		OV	BAIAP3	UP
LUAD	LYN	UP		HNSC	ENO2	UP		OV	SNAP29	UP
LUAD	NAPEPLD	UP		HNSC	INHBA	UP		OV	FLOT1	UP
LUAD	DAGLB	UP		HNSC	NPTX2	UP		OV	SLC29A1	UP
LUAD	FAAH	UP		HNSC	PPP1R9B	UP		OV	SLC29A2	UP
LUAD	STX1B	UP		HNSC	RHEB	UP		OV	ICA1	UP
LUAD	UNC13A	UP		HNSC	SHARPIN	UP		OV	SLC6A8	UP
LUAD	UNC13C	UP		HNSC	ARTN	UP		OV	SYNGR3	UP
LUAD	DNM1	UP		HNSC	SDC3	UP		OV	FURIN	UP
LUAD	CLTC	UP		HNSC	CXCR6	UP		OV	CORO1A	UP
LUAD	AP2B1	UP		HNSC	ICAM5	UP		OV	DOK5	UP
LUAD	AP2S1	UP		HNSC	CLDN1	UP		OV	AKT1S1	UP
LUAD	ATP6V1A	UP		HNSC	LAMA3	UP		OV	DLG3	UP
LUAD	ATP6V1C2	UP		HNSC	ITGB4	UP		OV	ABHD12	UP
LUAD	ATP6V1C1	UP		HNSC	MMP13	UP		OV	PORCN	UP
LUAD	ATP6V1D	UP		HNSC	PDPN	UP		OV	CLCF1	UP
LUAD	ATP6V1E2	UP		HNSC	SDC2	UP		OV	NIPSNAP1	UP
LUAD	ATP6V1F	UP		HNSC	SDC1	UP		OV	ZACN	UP
LUAD	ATP6V1G3	UP		HNSC	MKI67	UP		OV	LYPD1	UP
LUAD	ATP6V0E2	UP		HNSC	CAV1	UP		OV	LY6E	UP
LUAD	TCIRG1	UP		HNSC	PIM2	UP		OV	EMB	UP
LUAD	ATP6V0A4	UP		HNSC	DAD1	UP		OV	EPHB2	UP
LUAD	ATP6V0B	UP		HNSC	CORO1C	UP		OV	EPHB3	UP
LUAD	SLC6A7	UP		HNSC	PKM	UP		OV	EXT1	UP
LUAD	SH2B2	UP		HNSC	LGALS1	UP		OV	TNFRSF21	UP
LUAD	SH2B1	UP		HNSC	APOC1	UP		OV	ARHGAP35	UP
LUAD	MAPKAPK2	UP		HNSC	SOX11	UP		OV	CRTAC1	UP
LUAD	SHC1	UP		HNSC	MAGEA2	UP		OV	IGSF9	UP
LUAD	NFKBIB	UP		HNSC	MAGEA4	UP		OV	YWHAZ	UP
LUAD	NFKBIE	UP		HNSC	MAGEA6	UP		OV	MCM2	UP
LUAD	MAP3K1	UP		HNSC	KRT6B	UP		OV	NPTX2	UP
LUAD	TP53	UP		HNSC	GAL3ST4	UP		OV	NRGN	UP
LUAD	TP73	UP		HNSC	MYOG	UP		OV	PLAT	UP
LUAD	MAGED1	UP		HNSC	CCNB2	UP		OV	RHEB	UP
LUAD	IRAK1	UP		HNSC	CDK1	UP		OV	SHARPIN	UP
LUAD	IRAK2	UP		HNSC	CDKN3	UP		OV	SOX9	UP
LUAD	IRAK4	UP		HNSC	RRM2	UP		OV	ARTN	UP
LUAD	IKBKB	UP		HNSC	TOP2A	UP		OV	NRTN	UP
LUAD	KCNJ10	UP		HNSC	MAD2L1	UP		OV	PTN	UP
LUAD	KIF1A	UP		HNSC	TTK	UP		OV	SDC3	UP
LUAD	TRIM46	UP		HNSC	BUB1B	UP		OV	CXCL16	UP
LUAD	SYT2	UP		HNSC	KIF11	UP		OV	CLDN4	UP
LUAD	RAB3GAP1	UP		HNSC	NUSAP1	UP		OV	LAMA3	UP
LUAD	SYT5	UP		HNSC	MMP2	UP		OV	ITGA6	UP
LUAD	SYT7	UP		HNSC	CCL5	UP		OV	ITGB4	UP
LUAD	RIMS2	UP		HNSC	CXCL13	UP		OV	BSG	UP
LUAD	SULF1	UP		HNSC	MAGEA3	UP		OV	BYSL	UP
LUAD	GFRA3	UP		HNSC	CXCL8	UP		OV	MMP13	UP
LUAD	RET	UP		HNSC	CCNB1	UP		OV	MMP1	UP
LUAD	GDF15	UP		HNSC	CHRM2	DOWN		OV	MMP11	UP
LUAD	NF1	UP		HNSC	ADRA2B	DOWN		OV	MIF	UP
LUAD	DTNBP1	UP		HNSC	DRD1	DOWN		OV	HMGA2	UP
LUAD	CCR4	UP		HNSC	DRD2	DOWN		OV	SDC1	UP
LUAD	ARX	UP		HNSC	HTR4	DOWN		OV	MUC1	UP
LUAD	EVX1	UP		HNSC	TAAR1	DOWN		OV	MKI67	UP
LUAD	FEZF1	UP		HNSC	AGT	DOWN		OV	KIF14	UP
LUAD	CNTN2	UP		HNSC	AGTR1	DOWN		OV	PIM2	UP
LUAD	CELSR2	UP		HNSC	AGTR2	DOWN		OV	DAD1	UP
LUAD	LHX1	UP		HNSC	FPR1	DOWN		OV	CCND1	UP
LUAD	ASCL1	UP		HNSC	CCK	DOWN		OV	CLDN3	UP
LUAD	ASTN2	UP		HNSC	EDN3	DOWN		OV	PKM	UP
LUAD	NLGN2	UP		HNSC	SPX	DOWN		OV	APOC1	UP
LUAD	SEMA3A	UP		HNSC	GALR1	DOWN		OV	NLRC4	UP
LUAD	VAX1	UP		HNSC	MC5R	DOWN		OV	CCNB3	UP
LUAD	ACAP3	UP		HNSC	NMU	DOWN		OV	SOX11	UP
LUAD	COL3A1	UP		HNSC	NPY1R	DOWN		OV	MAGEA2	UP
LUAD	FBXO45	UP		HNSC	NPY5R	DOWN		OV	MAGEA4	UP
LUAD	MARK2	UP		HNSC	PENK	DOWN		OV	MAGEA6	UP
LUAD	FGF13	UP		HNSC	SSTR1	DOWN		OV	MAGEA9	UP
LUAD	FOXG1	UP		HNSC	TAC1	DOWN		OV	MMP7	UP
LUAD	SATB2	UP		HNSC	CTSG	DOWN		OV	KRT6B	UP
LUAD	PLXNB2	UP		HNSC	PRSS3	DOWN		OV	CCNB2	UP
LUAD	NIPBL	UP		HNSC	PTGER4	DOWN		OV	CDK1	UP
LUAD	ASPM	UP		HNSC	P2RY2	DOWN		OV	CDKN3	UP
LUAD	AUTS2	UP		HNSC	P2RY14	DOWN		OV	RRM2	UP
LUAD	DISC1	UP		HNSC	GPR35	DOWN		OV	TOP2A	UP
LUAD	WDR62	UP		HNSC	CNR1	DOWN		OV	MAD2L1	UP
LUAD	TLX3	UP		HNSC	CYSLTR1	DOWN		OV	TTK	UP
LUAD	HSP90AA1	UP		HNSC	ADCYAP1R1	DOWN		OV	BUB1B	UP
LUAD	BARHL2	UP		HNSC	VIPR2	DOWN		OV	KIF11	UP
LUAD	MDK	UP		HNSC	GRIN2A	DOWN		OV	NUSAP1	UP
LUAD	ATOH1	UP		HNSC	GABRB3	DOWN		OV	CCL2	UP
LUAD	NKX6-1	UP		HNSC	GABRB2	DOWN		OV	MMP9	UP
LUAD	PEX7	UP		HNSC	GABRP	DOWN		OV	CCL5	UP
LUAD	PEX13	UP		HNSC	LYNX1	DOWN		OV	CXCL13	UP
LUAD	DDIT4	UP		HNSC	CHRNA2	DOWN		OV	CD74	UP
LUAD	POU4F1	UP		HNSC	CHRNA4	DOWN		OV	MAGEA3	UP
LUAD	NDE1	UP		HNSC	CHRNB2	DOWN		OV	CXCL8	UP
LUAD	PLXNA3	UP		HNSC	GRIA1	DOWN		OV	CCNB1	UP
LUAD	TBC1D24	UP		HNSC	GRIA4	DOWN		OV	CHRM2	DOWN
LUAD	SPOCK1	UP		HNSC	GRIK2	DOWN		OV	CHRM3	DOWN
LUAD	TWIST1	UP		HNSC	GRID2	DOWN		OV	CHRM5	DOWN
LUAD	KIAA0319L	UP		HNSC	GLRB	DOWN		OV	ADRA1A	DOWN
LUAD	USP9X	UP		HNSC	TSPO	DOWN		OV	ADRA2A	DOWN
LUAD	UNK	UP		HNSC	GH1	DOWN		OV	ADRB2	DOWN
LUAD	ALKBH1	UP		HNSC	GHR	DOWN		OV	ADRB3	DOWN
LUAD	CDK5R2	UP		HNSC	THRB	DOWN		OV	DRD1	DOWN
LUAD	NAV1	UP		HNSC	LEP	DOWN		OV	HRH4	DOWN
LUAD	DCLK1	UP		HNSC	LEPR	DOWN		OV	HTR1B	DOWN
LUAD	KIF20B	UP		HNSC	MAPT	DOWN		OV	HTR1E	DOWN
LUAD	CELSR1	UP		HNSC	SPTBN2	DOWN		OV	HTR4	DOWN
LUAD	LRIG2	UP		HNSC	GNAQ	DOWN		OV	HTR7	DOWN
LUAD	HDAC6	UP		HNSC	PLCB4	DOWN		OV	TAAR8	DOWN
LUAD	SLC9A6	UP		HNSC	RYR1	DOWN		OV	AGTR1	DOWN
LUAD	SEMA4F	UP		HNSC	CACNA1S	DOWN		OV	KNG1	DOWN
LUAD	SEMA4D	UP		HNSC	PSMD6	DOWN		OV	C5	DOWN
LUAD	SEMA4B	UP		HNSC	NDUFA3	DOWN		OV	EDNRA	DOWN
LUAD	RNF157	UP		HNSC	NDUFA4	DOWN		OV	EDNRB	DOWN
LUAD	ZFYVE27	UP		HNSC	NDUFB8	DOWN		OV	GALR1	DOWN
LUAD	EMX1	UP		HNSC	NDUFS3	DOWN		OV	GHRL	DOWN
LUAD	CTTN	UP		HNSC	NDUFS7	DOWN		OV	POMC	DOWN
LUAD	ADNP	UP		HNSC	NDUFC1	DOWN		OV	NPFF	DOWN
LUAD	FLRT1	UP		HNSC	UQCRFS1	DOWN		OV	NPY1R	DOWN
LUAD	HSP90AB1	UP		HNSC	CYC1	DOWN		OV	NPY5R	DOWN
LUAD	DRAXIN	UP		HNSC	UQCRQ	DOWN		OV	NPBWR1	DOWN
LUAD	LIMK1	UP		HNSC	COX5A	DOWN		OV	PENK	DOWN
LUAD	MT3	UP		HNSC	COX6A2	DOWN		OV	QRFP	DOWN
LUAD	BCL11A	UP		HNSC	COX7A1	DOWN		OV	HCRTR2	DOWN
LUAD	POU4F3	UP		HNSC	COX7C	DOWN		OV	TAC1	DOWN
LUAD	PAK6	UP		HNSC	LRRK2	DOWN		OV	TAC4	DOWN
LUAD	SMURF1	UP		HNSC	SLC25A4	DOWN		OV	CTSG	DOWN
LUAD	DIP2B	UP		HNSC	SLC25A6	DOWN		OV	PLG	DOWN
LUAD	CPNE5	UP		HNSC	CASP9	DOWN		OV	F2RL3	DOWN
LUAD	CACNG7	UP		HNSC	MAP1LC3A	DOWN		OV	PRLHR	DOWN
LUAD	RTN4R	UP		HNSC	GPX3	DOWN		OV	FSHB	DOWN
LUAD	AURKA	UP		HNSC	GPX1	DOWN		OV	CGA	DOWN
LUAD	DDR1	UP		HNSC	DNAH1	DOWN		OV	GPHB5	DOWN
LUAD	ST8SIA2	UP		HNSC	CAMK2B	DOWN		OV	PTGDR	DOWN
LUAD	TSC22D4	UP		HNSC	RAF1	DOWN		OV	PTGFR	DOWN
LUAD	RASAL1	UP		HNSC	ADCY2	DOWN		OV	P2RY1	DOWN
LUAD	SEMA7A	UP		HNSC	ADCY5	DOWN		OV	LPAR6	DOWN
LUAD	CPNE1	UP		HNSC	ADCY6	DOWN		OV	P2RY14	DOWN
LUAD	MAP3K13	UP		HNSC	ADCY8	DOWN		OV	CNR1	DOWN
LUAD	LHX2	UP		HNSC	GNG11	DOWN		OV	TRH	DOWN
LUAD	CDH1	UP		HNSC	KCNJ3	DOWN		OV	LPAR1	DOWN
LUAD	KCNMB3	UP		HNSC	SLC1A7	DOWN		OV	LPAR4	DOWN
LUAD	KCNA2	UP		HNSC	SLC1A1	DOWN		OV	S1PR1	DOWN
LUAD	GPR88	UP		HNSC	GLUL	DOWN		OV	LTB4R2	DOWN
LUAD	CLCN1	UP		HNSC	GABARAP	DOWN		OV	RXFP1	DOWN
LUAD	NXPH4	UP		HNSC	SLC6A1	DOWN		OV	RXFP2	DOWN
LUAD	SORCS3	UP		HNSC	ACHE	DOWN		OV	CALCA	DOWN
LUAD	CRCP	UP		HNSC	FOS	DOWN		OV	UCN	DOWN
LUAD	PCSK1N	UP		HNSC	SLC5A7	DOWN		OV	UCN2	DOWN
LUAD	GPR143	UP		HNSC	DDC	DOWN		OV	CRHR2	DOWN
LUAD	GPR84	UP		HNSC	GNAL	DOWN		OV	GIPR	DOWN
LUAD	SCG5	UP		HNSC	PPP1R1B	DOWN		OV	GCG	DOWN
LUAD	SORL1	UP		HNSC	ARRB1	DOWN		OV	GLP2R	DOWN
LUAD	ECEL1	UP		HNSC	PPP2CB	DOWN		OV	GHRH	DOWN
LUAD	PAH	UP		HNSC	PPP2R2A	DOWN		OV	PTH1R	DOWN
LUAD	SLC44A4	UP		HNSC	PPP2R5A	DOWN		OV	SCTR	DOWN
LUAD	ALDH5A1	UP		HNSC	CLOCK	DOWN		OV	VIPR2	DOWN
LUAD	SLC7A11	UP		HNSC	CYP2C9	DOWN		OV	GRM3	DOWN
LUAD	SHISA7	UP		HNSC	CYP4X1	DOWN		OV	GRIN3A	DOWN
LUAD	CLN3	UP		HNSC	ALOX12	DOWN		OV	GABRA2	DOWN
LUAD	CACNG3	UP		HNSC	HTR3A	DOWN		OV	GABRA4	DOWN
LUAD	SCRIB	UP		HNSC	HTR3B	DOWN		OV	GABRA6	DOWN
LUAD	CACNG5	UP		HNSC	SLC6A4	DOWN		OV	GABRB1	DOWN
LUAD	HPCA	UP		HNSC	PPP1R1A	DOWN		OV	GABRB3	DOWN
LUAD	ITGB3	UP		HNSC	IGF1	DOWN		OV	GABRG1	DOWN
LUAD	VAC14	UP		HNSC	DAGLA	DOWN		OV	CHRNA2	DOWN
LUAD	C1QL2	UP		HNSC	MGLL	DOWN		OV	CHRNA7	DOWN
LUAD	ERBB2	UP		HNSC	RIMS1	DOWN		OV	CHRNA10	DOWN
LUAD	GPC4	UP		HNSC	VAMP2	DOWN		OV	P2RX2	DOWN
LUAD	IQSEC2	UP		HNSC	NAPA	DOWN		OV	GRIA1	DOWN
LUAD	NPTX1	UP		HNSC	ATP6V1C2	DOWN		OV	GRIA3	DOWN
LUAD	NETO2	UP		HNSC	ATP6V0E2	DOWN		OV	GRIK1	DOWN
LUAD	NETO1	UP		HNSC	NTF3	DOWN		OV	GRIK4	DOWN
LUAD	OGT	UP		HNSC	GAB1	DOWN		OV	GRID1	DOWN
LUAD	CLSTN1	UP		HNSC	PRKCD	DOWN		OV	NR3C1	DOWN
LUAD	GRIP1	UP		HNSC	ARHGDIG	DOWN		OV	GHR	DOWN
LUAD	VPS35	UP		HNSC	RHOA	DOWN		OV	THRA	DOWN
LUAD	GRIPAP1	UP		HNSC	SORT1	DOWN		OV	LEPR	DOWN
LUAD	AP3D1	UP		HNSC	ATP1A2	DOWN		OV	MAPT	DOWN
LUAD	SLC18B1	UP		HNSC	PER2	DOWN		OV	SNCA	DOWN
LUAD	TOR1A	UP		HNSC	KIF1C	DOWN		OV	TARDBP	DOWN
LUAD	SLC29A4	UP		HNSC	SLC2A4	DOWN		OV	ATXN1	DOWN
LUAD	GDNF	UP		HNSC	RIMS4	DOWN		OV	PRNP	DOWN
LUAD	RAB3B	UP		HNSC	SYT4	DOWN		OV	GNAQ	DOWN
LUAD	CSPG5	UP		HNSC	DOC2B	DOWN		OV	PRKCA	DOWN
LUAD	SNAP47	UP		HNSC	GFRA1	DOWN		OV	TRPC3	DOWN
LUAD	SNAPIN	UP		HNSC	ARX	DOWN		OV	ITPR1	DOWN
LUAD	PNKD	UP		HNSC	RELN	DOWN		OV	RYR2	DOWN
LUAD	ERC2	UP		HNSC	CNTN4	DOWN		OV	CACNA1C	DOWN
LUAD	MYOF	UP		HNSC	NLGN1	DOWN		OV	PSEN2	DOWN
LUAD	PCLO	UP		HNSC	ASTN1	DOWN		OV	PSMA8	DOWN
LUAD	ASIC1	UP		HNSC	NRG3	DOWN		OV	PSMC6	DOWN
LUAD	PDZD11	UP		HNSC	CHL1	DOWN		OV	SNCAIP	DOWN
LUAD	PFN2	UP		HNSC	UNC5D	DOWN		OV	ERN1	DOWN
LUAD	MCTP2	UP		HNSC	CTNNA2	DOWN		OV	MAP3K5	DOWN
LUAD	NAPB	UP		HNSC	DCX	DOWN		OV	MAPK10	DOWN
LUAD	SLC30A1	UP		HNSC	FGF13	DOWN		OV	CASP12	DOWN
LUAD	DNAJC5	UP		HNSC	IGSF10	DOWN		OV	NDUFS4	DOWN
LUAD	BRSK1	UP		HNSC	NDN	DOWN		OV	UQCRC2	DOWN
LUAD	FBXL20	UP		HNSC	NR4A2	DOWN		OV	COX6B2	DOWN
LUAD	CASK	UP		HNSC	CXCL12	DOWN		OV	COX7A1	DOWN
LUAD	BAIAP3	UP		HNSC	NDNF	DOWN		OV	COX7A2L	DOWN
LUAD	SYT12	UP		HNSC	SOX14	DOWN		OV	BCL2	DOWN
LUAD	CADPS2	UP		HNSC	SEMA3E	DOWN		OV	CALML3	DOWN
LUAD	FLOT1	UP		HNSC	KIF1B	DOWN		OV	PPP3CA	DOWN
LUAD	SLC29A1	UP		HNSC	OLFM1	DOWN		OV	PPP3CB	DOWN
LUAD	GFAP	UP		HNSC	OSTN	DOWN		OV	PPP3CC	DOWN
LUAD	SLC29A2	UP		HNSC	NRN1	DOWN		OV	PPP3R2	DOWN
LUAD	ICA1	UP		HNSC	SEMA3G	DOWN		OV	FAS	DOWN
LUAD	SLC6A18	UP		HNSC	SLIT3	DOWN		OV	LRRK2	DOWN
LUAD	SLC6A17	UP		HNSC	RASAL1	DOWN		OV	SLC25A6	DOWN
LUAD	SLC6A8	UP		HNSC	SEMA5A	DOWN		OV	SLC25A31	DOWN
LUAD	SYNGR3	UP		HNSC	SLIT2	DOWN		OV	PARK7	DOWN
LUAD	SLC28A2	UP		HNSC	HCN1	DOWN		OV	OPTN	DOWN
LUAD	FURIN	UP		HNSC	KCNA1	DOWN		OV	MAP1LC3B	DOWN
LUAD	DOK5	UP		HNSC	KCNA2	DOWN		OV	TBK1	DOWN
LUAD	AKT1S1	UP		HNSC	MYH14	DOWN		OV	SMCR8	DOWN
LUAD	CNIH3	UP		HNSC	CLCN1	DOWN		OV	C9orf72	DOWN
LUAD	DLG3	UP		HNSC	CACNB4	DOWN		OV	BECN1	DOWN
LUAD	EPS8	UP		HNSC	CLU	DOWN		OV	ATG14	DOWN
LUAD	CNIH2	UP		HNSC	NXPH3	DOWN		OV	PIK3C3	DOWN
LUAD	ABHD12	UP		HNSC	SORCS1	DOWN		OV	WIPI1	DOWN
LUAD	SHISA8	UP		HNSC	ALDH9A1	DOWN		OV	CHMP2B	DOWN
LUAD	PORCN	UP		HNSC	MOXD1	DOWN		OV	GPX2	DOWN
LUAD	CLCF1	UP		HNSC	PRIMA1	DOWN		OV	NEFL	DOWN
LUAD	OSMR	UP		HNSC	HNMT	DOWN		OV	NEFM	DOWN
LUAD	CRLF1	UP		HNSC	ALDH5A1	DOWN		OV	NEFH	DOWN
LUAD	ASIP	UP		HNSC	SLITRK3	DOWN		OV	TUBA3D	DOWN
LUAD	NIPSNAP1	UP		HNSC	FRRS1L	DOWN		OV	TUBB6	DOWN
LUAD	ZACN	UP		HNSC	LHFPL4	DOWN		OV	TUBB1	DOWN
LUAD	ANXA9	UP		HNSC	SHISA6	DOWN		OV	DCTN6	DOWN
LUAD	LYPD1	UP		HNSC	CHRDL1	DOWN		OV	ACTR10	DOWN
LUAD	LY6E	UP		HNSC	GSG1L	DOWN		OV	DNAH17	DOWN
LUAD	EFNA5	UP		HNSC	ARC	DOWN		OV	CAMK2D	DOWN
LUAD	EMB	UP		HNSC	ERBB4	DOWN		OV	CAPN2	DOWN
LUAD	EFNB3	UP		HNSC	LGI1	DOWN		OV	DKK1	DOWN
LUAD	EPHA4	UP		HNSC	LRRC7	DOWN		OV	WNT2B	DOWN
LUAD	EPHB2	UP		HNSC	RAB11A	DOWN		OV	WNT4	DOWN
LUAD	EPHB3	UP		HNSC	SYN2	DOWN		OV	WNT5A	DOWN
LUAD	GAP43	UP		HNSC	RPH3AL	DOWN		OV	WNT9B	DOWN
LUAD	CNTNAP2	UP		HNSC	SV2B	DOWN		OV	FZD1	DOWN
LUAD	TNFRSF21	UP		HNSC	SPRY2	DOWN		OV	FZD7	DOWN
LUAD	OPCML	UP		HNSC	DLG3	DOWN		OV	FZD4	DOWN
LUAD	IGSF9	UP		HNSC	VWC2	DOWN		OV	AXIN2	DOWN
LUAD	YWHAZ	UP		HNSC	SHISA9	DOWN		OV	APC	DOWN
LUAD	MYPN	UP		HNSC	ANXA9	DOWN		OV	CSNK1A1L	DOWN
LUAD	DLX1	UP		HNSC	GPIHBP1	DOWN		OV	MAP2K1	DOWN
LUAD	ENO2	UP		HNSC	CRTAC1	DOWN		OV	GLS	DOWN
LUAD	FABP7	UP		HNSC	AMIGO1	DOWN		OV	SLC17A7	DOWN
LUAD	MCM2	UP		HNSC	ROBO2	DOWN		OV	TRPC1	DOWN
LUAD	NPTX2	UP		HNSC	DLG2	DOWN		OV	PLA2G4A	DOWN
LUAD	RHEB	UP		HNSC	EGR3	DOWN		OV	PLD1	DOWN
LUAD	SHARPIN	UP		HNSC	NCAM1	DOWN		OV	ADCY2	DOWN
LUAD	SOX2	UP		HNSC	NRTN	DOWN		OV	ADCY7	DOWN
LUAD	SOX9	UP		HNSC	PLXNA2	DOWN		OV	ADCY9	DOWN
LUAD	ARTN	UP		HNSC	SCN2B	DOWN		OV	PRKACB	DOWN
LUAD	SDC3	UP		HNSC	EPAS1	DOWN		OV	GNAI1	DOWN
LUAD	CCR7	UP		HNSC	MUC1	DOWN		OV	GNB5	DOWN
LUAD	CLDN1	UP		HNSC	COL4A3	DOWN		OV	GNG2	DOWN
LUAD	CLDN4	UP		HNSC	SOX5	DOWN		OV	GNG4	DOWN
LUAD	ITGB4	UP		HNSC	TXNIP	DOWN		OV	GNG7	DOWN
LUAD	BYSL	UP		HNSC	MYF6	DOWN		OV	GNG8	DOWN
LUAD	VCAM1	UP		HNSC	CXCR2	DOWN		OV	GNG11	DOWN
LUAD	MMP13	UP		HNSC	CX3CR1	DOWN		OV	GNG12	DOWN
LUAD	MMP1	UP		HNSC	CCR2	DOWN		OV	KCNJ3	DOWN
LUAD	MMP11	UP		HNSC	CCL2	DOWN		OV	SLC1A7	DOWN
LUAD	MIF	UP		SKCM	HRH2	UP		OV	GAD2	DOWN
LUAD	HMGA2	UP		SKCM	APLN	UP		OV	GABARAP	DOWN
LUAD	AMACR	UP		SKCM	APLNR	UP		OV	GABARAPL1	DOWN
LUAD	SDC1	UP		SKCM	NMB	UP		OV	GABARAPL2	DOWN
LUAD	MUC1	UP		SKCM	GRPR	UP		OV	PLCL1	DOWN
LUAD	MKI67	UP		SKCM	C3AR1	UP		OV	GNA11	DOWN
LUAD	KIF14	UP		SKCM	C5AR1	UP		OV	FOS	DOWN
LUAD	PIM2	UP		SKCM	VGF	UP		OV	CREB3L2	DOWN
LUAD	DAD1	UP		SKCM	FPR1	UP		OV	CREB3L3	DOWN
LUAD	CLDN3	UP		SKCM	FPR3	UP		OV	CAMK4	DOWN
LUAD	PKM	UP		SKCM	MC1R	UP		OV	JAK2	DOWN
LUAD	SCG2	UP		SKCM	OXTR	UP		OV	FYN	DOWN
LUAD	SOX11	UP		SKCM	GZMA	UP		OV	PIK3R1	DOWN
LUAD	MAGEA2	UP		SKCM	F2RL2	UP		OV	AKT3	DOWN
LUAD	MAGEA4	UP		SKCM	PMCH	UP		OV	SLC5A7	DOWN
LUAD	MAGEA6	UP		SKCM	ADORA3	UP		OV	TH	DOWN
LUAD	MAGEA9	UP		SKCM	P2RY6	UP		OV	SLC18A2	DOWN
LUAD	MMP7	UP		SKCM	P2RY10	UP		OV	GNAL	DOWN
LUAD	KRT6B	UP		SKCM	P2RY8	UP		OV	PPP1CC	DOWN
LUAD	GAL3ST4	UP		SKCM	S1PR2	UP		OV	PPP2CB	DOWN
LUAD	MYOD1	UP		SKCM	S1PR4	UP		OV	PPP2R1B	DOWN
LUAD	CCNB2	UP		SKCM	GRIN2D	UP		OV	PPP2R3C	DOWN
LUAD	CDK1	UP		SKCM	CHRNA1	UP		OV	MAOB	DOWN
LUAD	CDKN3	UP		SKCM	CHRNA5	UP		OV	MAOA	DOWN
LUAD	RRM2	UP		SKCM	CHRNA6	UP		OV	COMT	DOWN
LUAD	TOP2A	UP		SKCM	CHRNB2	UP		OV	TPH1	DOWN
LUAD	MAD2L1	UP		SKCM	P2RX4	UP		OV	RAPGEF3	DOWN
LUAD	TTK	UP		SKCM	P2RX5	UP		OV	DUSP1	DOWN
LUAD	BUB1B	UP		SKCM	P2RX7	UP		OV	RPS6KA3	DOWN
LUAD	KIF11	UP		SKCM	P2RX6	UP		OV	RPS6KA2	DOWN
LUAD	NUSAP1	UP		SKCM	SNCA	UP		OV	RPS6KA6	DOWN
LUAD	MMP9	UP		SKCM	PLCB2	UP		OV	PRKG1	DOWN
LUAD	CXCL13	UP		SKCM	PRKCA	UP		OV	PPP1R17	DOWN
LUAD	CXCR5	UP		SKCM	SIGMAR1	UP		OV	GNAZ	DOWN
LUAD	MAGEA3	UP		SKCM	CACNA1D	UP		OV	GNA12	DOWN
LUAD	CCNB1	UP		SKCM	STX1A	UP		OV	RIMS1	DOWN
LUAD	CHRM1	DOWN		SKCM	ATP2A2	UP		OV	SYT1	DOWN
LUAD	CHRM2	DOWN		SKCM	PSEN2	UP		OV	STX2	DOWN
LUAD	CHRM3	DOWN		SKCM	DERL1	UP		OV	STX1B	DOWN
LUAD	CHRM4	DOWN		SKCM	UBA52	UP		OV	STXBP1	DOWN
LUAD	ADRA1A	DOWN		SKCM	UBB	UP		OV	UNC13C	DOWN
LUAD	ADRA1B	DOWN		SKCM	PSMA7	UP		OV	SNAP25	DOWN
LUAD	ADRA1D	DOWN		SKCM	PSMB2	UP		OV	CPLX3	DOWN
LUAD	ADRA2C	DOWN		SKCM	PSMB4	UP		OV	AP2A2	DOWN
LUAD	ADRB1	DOWN		SKCM	PSMC4	UP		OV	ATP6V1E1	DOWN
LUAD	ADRB2	DOWN		SKCM	PSMD2	UP		OV	NGF	DOWN
LUAD	DRD1	DOWN		SKCM	PSMD1	UP		OV	NTRK2	DOWN
LUAD	HRH2	DOWN		SKCM	PSMD11	UP		OV	NTRK3	DOWN
LUAD	HTR1F	DOWN		SKCM	ADRM1	UP		OV	SOS2	DOWN
LUAD	AGTR1	DOWN		SKCM	UBA1	UP		OV	RPS6KA5	DOWN
LUAD	AGTR2	DOWN		SKCM	UBE2L6	UP		OV	CRKL	DOWN
LUAD	APLN	DOWN		SKCM	UBE2J1	UP		OV	SHC2	DOWN
LUAD	APLNR	DOWN		SKCM	HSPA5	UP		OV	SHC4	DOWN
LUAD	GRP	DOWN		SKCM	NDUFV3	UP		OV	GAB1	DOWN
LUAD	NMBR	DOWN		SKCM	NDUFA7	UP		OV	FOXO3	DOWN
LUAD	C3	DOWN		SKCM	NDUFB2	UP		OV	IRS1	DOWN
LUAD	C5AR1	DOWN		SKCM	NDUFS6	UP		OV	ABL1	DOWN
LUAD	FPR1	DOWN		SKCM	NDUFS7	UP		OV	CLN8	DOWN
LUAD	FPR2	DOWN		SKCM	NDUFS8	UP		OV	ITGB1	DOWN
LUAD	CCK	DOWN		SKCM	SDHA	UP		OV	SYT4	DOWN
LUAD	EDN1	DOWN		SKCM	SDHC	UP		OV	RIMS3	DOWN
LUAD	EDN3	DOWN		SKCM	CYC1	UP		OV	SH3GL2	DOWN
LUAD	EDNRA	DOWN		SKCM	UQCR11	UP		OV	UBE3A	DOWN
LUAD	EDNRB	DOWN		SKCM	COX5A	UP		OV	WASF1	DOWN
LUAD	SPX	DOWN		SKCM	COX6A1	UP		OV	IL6ST	DOWN
LUAD	POMC	DOWN		SKCM	COX6B1	UP		OV	GFRA1	DOWN
LUAD	NMUR1	DOWN		SKCM	COX8A	UP		OV	GFRA2	DOWN
LUAD	NPFF	DOWN		SKCM	ATP5F1B	UP		OV	SULF2	DOWN
LUAD	NPY1R	DOWN		SKCM	ATP5F1D	UP		OV	NF1	DOWN
LUAD	NPY5R	DOWN		SKCM	VDAC1	UP		OV	FAT3	DOWN
LUAD	NTS	DOWN		SKCM	TOMM40	UP		OV	ARX	DOWN
LUAD	PENK	DOWN		SKCM	TOMM40L	UP		OV	EVX1	DOWN
LUAD	QRFP	DOWN		SKCM	CALM3	UP		OV	FEZF1	DOWN
LUAD	QRFPR	DOWN		SKCM	FADD	UP		OV	NR2F2	DOWN
LUAD	HCRTR2	DOWN		SKCM	BID	UP		OV	NKX2-1	DOWN
LUAD	SSTR1	DOWN		SKCM	BAX	UP		OV	DAB1	DOWN
LUAD	TAC1	DOWN		SKCM	BAK1	UP		OV	ASCL1	DOWN
LUAD	TACR1	DOWN		SKCM	HTRA2	UP		OV	NRP1	DOWN
LUAD	TACR2	DOWN		SKCM	SLC25A4	UP		OV	NLGN4Y	DOWN
LUAD	TACR3	DOWN		SKCM	CYCS	UP		OV	NLGN1	DOWN
LUAD	AVPR2	DOWN		SKCM	CASP9	UP		OV	ASTN2	DOWN
LUAD	CTSG	DOWN		SKCM	CASP3	UP		OV	NLGN3	DOWN
LUAD	GZMA	DOWN		SKCM	HIP1	UP		OV	NLGN4X	DOWN
LUAD	F2RL3	DOWN		SKCM	PARK7	UP		OV	NLGN2	DOWN
LUAD	PRLH	DOWN		SKCM	BCL2L1	UP		OV	NRXN1	DOWN
LUAD	FSHR	DOWN		SKCM	SQSTM1	UP		OV	NRXN2	DOWN
LUAD	TSHB	DOWN		SKCM	SMCR8	UP		OV	CHL1	DOWN
LUAD	PTGDR	DOWN		SKCM	RAB39B	UP		OV	ACAP3	DOWN
LUAD	PTGER1	DOWN		SKCM	RAB1A	UP		OV	DAB2IP	DOWN
LUAD	PTGER2	DOWN		SKCM	ATG101	UP		OV	FGF13	DOWN
LUAD	PTGER3	DOWN		SKCM	PIK3R4	UP		OV	FGFR1	DOWN
LUAD	PTGER4	DOWN		SKCM	WIPI1	UP		OV	FLRT2	DOWN
LUAD	PTGFR	DOWN		SKCM	RAC1	UP		OV	MDGA1	DOWN
LUAD	PTGIR	DOWN		SKCM	TNFRSF1B	UP		OV	DISC1	DOWN
LUAD	TBXA2R	DOWN		SKCM	MAPK11	UP		OV	GPM6A	DOWN
LUAD	ADORA2A	DOWN		SKCM	MAPK12	UP		OV	IGSF10	DOWN
LUAD	P2RY1	DOWN		SKCM	GPX7	UP		OV	MAP1B	DOWN
LUAD	LPAR6	DOWN		SKCM	GPX1	UP		OV	MEF2C	DOWN
LUAD	P2RY14	DOWN		SKCM	GPX8	UP		OV	NDN	DOWN
LUAD	P2RY13	DOWN		SKCM	NEFH	UP		OV	NR4A2	DOWN
LUAD	CNR1	DOWN		SKCM	TUBA1B	UP		OV	AXL	DOWN
LUAD	PTAFR	DOWN		SKCM	TUBB1	UP		OV	SEMA6A	DOWN
LUAD	LPAR1	DOWN		SKCM	TUBB2A	UP		OV	BBS1	DOWN
LUAD	LPAR3	DOWN		SKCM	TUBB4A	UP		OV	PEX5	DOWN
LUAD	S1PR1	DOWN		SKCM	TUBB2B	UP		OV	CXCL12	DOWN
LUAD	S1PR2	DOWN		SKCM	GSK3B	UP		OV	SPOCK1	DOWN
LUAD	S1PR4	DOWN		SKCM	DNAL1	UP		OV	TOP2B	DOWN
LUAD	S1PR5	DOWN		SKCM	CAPN2	UP		OV	TWIST1	DOWN
LUAD	RXFP1	DOWN		SKCM	CDK5R1	UP		OV	TYRO3	DOWN
LUAD	RXFP2	DOWN		SKCM	CDK5	UP		OV	NDNF	DOWN
LUAD	CYSLTR2	DOWN		SKCM	FZD2	UP		OV	NDEL1	DOWN
LUAD	CALCA	DOWN		SKCM	FZD9	UP		OV	UNC5C	DOWN
LUAD	ADM	DOWN		SKCM	CTNNB1	UP		OV	DCLK1	DOWN
LUAD	CALCRL	DOWN		SKCM	NRAS	UP		OV	PTEN	DOWN
LUAD	GLP2R	DOWN		SKCM	MAP2K1	UP		OV	DLGAP2	DOWN
LUAD	GHRHR	DOWN		SKCM	MAP2K2	UP		OV	OLFM1	DOWN
LUAD	PTH1R	DOWN		SKCM	CYBB	UP		OV	SLC9A6	DOWN
LUAD	ADCYAP1R1	DOWN		SKCM	NOX4	UP		OV	SEMA3C	DOWN
LUAD	VIP	DOWN		SKCM	IL6	UP		OV	NRN1L	DOWN
LUAD	VIPR1	DOWN		SKCM	IL1B	UP		OV	SEMA3D	DOWN
LUAD	GRM1	DOWN		SKCM	DLGAP1	UP		OV	FLRT3	DOWN
LUAD	GRM3	DOWN		SKCM	HOMER3	UP		OV	GOLGA4	DOWN
LUAD	GRIN3B	DOWN		SKCM	GNAS	UP		OV	OSTN	DOWN
LUAD	GABRA2	DOWN		SKCM	ADCY1	UP		OV	IFRD1	DOWN
LUAD	GABRB3	DOWN		SKCM	ADCY9	UP		OV	CDKL3	DOWN
LUAD	GABRB2	DOWN		SKCM	PRKACA	UP		OV	TRPV2	DOWN
LUAD	LYNX1	DOWN		SKCM	PRKACB	UP		OV	POU4F3	DOWN
LUAD	CHRNA4	DOWN		SKCM	GNAI2	UP		OV	RTN4	DOWN
LUAD	CHRNA10	DOWN		SKCM	GNAO1	UP		OV	CPNE5	DOWN
LUAD	P2RX1	DOWN		SKCM	GNB1	UP		OV	SEMA4G	DOWN
LUAD	P2RX2	DOWN		SKCM	GNB5	UP		OV	RYK	DOWN
LUAD	P2RX6	DOWN		SKCM	GNG4	UP		OV	TRPC5	DOWN
LUAD	GRIA1	DOWN		SKCM	GNG5	UP		OV	SEMA6D	DOWN
LUAD	GRIA3	DOWN		SKCM	GNG7	UP		OV	SEMA7A	DOWN
LUAD	GRIK1	DOWN		SKCM	GNG10	UP		OV	SPAG9	DOWN
LUAD	GRIK4	DOWN		SKCM	GNGT2	UP		OV	PLXNA4	DOWN
LUAD	GRID1	DOWN		SKCM	SRC	UP		OV	KCNMB2	DOWN
LUAD	GRID2	DOWN		SKCM	SLC6A12	UP		OV	KCNMB4	DOWN
LUAD	TSPO	DOWN		SKCM	KCNQ5	UP		OV	HCN1	DOWN
LUAD	NR3C1	DOWN		SKCM	CREB3L2	UP		OV	KCNA2	DOWN
LUAD	GHR	DOWN		SKCM	CAMK4	UP		OV	GPR88	DOWN
LUAD	THRA	DOWN		SKCM	FYN	UP		OV	CACNB4	DOWN
LUAD	THRB	DOWN		SKCM	PIK3CD	UP		OV	NXPH2	DOWN
LUAD	LEPR	DOWN		SKCM	PIK3R3	UP		OV	CPE	DOWN
LUAD	PRL	DOWN		SKCM	AKT1	UP		OV	SORCS3	DOWN
LUAD	MAPT	DOWN		SKCM	PPP1CA	UP		OV	SORCS2	DOWN
LUAD	SNCA	DOWN		SKCM	KCNJ5	UP		OV	ECEL1	DOWN
LUAD	HTT	DOWN		SKCM	ARRB1	UP		OV	CARTPT	DOWN
LUAD	ATXN1L	DOWN		SKCM	ARRB2	UP		OV	DBH	DOWN
LUAD	ATXN3	DOWN		SKCM	PPP2R3C	UP		OV	ALDH9A1	DOWN
LUAD	PRNP	DOWN		SKCM	PPP2R5D	UP		OV	PAH	DOWN
LUAD	GNAQ	DOWN		SKCM	GSK3A	UP		OV	HNMT	DOWN
LUAD	PLCB4	DOWN		SKCM	KCNN2	UP		OV	COLQ	DOWN
LUAD	PRKCB	DOWN		SKCM	RAP1B	UP		OV	FRRS1L	DOWN
LUAD	TRPC3	DOWN		SKCM	RPS6KA3	UP		OV	LHFPL4	DOWN
LUAD	ITPR1	DOWN		SKCM	GNA12	UP		OV	SHISA6	DOWN
LUAD	RYR2	DOWN		SKCM	GNA13	UP		OV	SHISA7	DOWN
LUAD	RYR3	DOWN		SKCM	LYN	UP		OV	GPC6	DOWN
LUAD	DLG4	DOWN		SKCM	DAGLA	UP		OV	NPTX1	DOWN
LUAD	CACNA1C	DOWN		SKCM	RAB3A	UP		OV	LRRC7	DOWN
LUAD	CACNA1D	DOWN		SKCM	STX2	UP		OV	RAB3B	DOWN
LUAD	CACNA1S	DOWN		SKCM	STX3	UP		OV	SLC22A3	DOWN
LUAD	UBB	DOWN		SKCM	STXBP1	UP		OV	PRRT2	DOWN
LUAD	UBC	DOWN		SKCM	CLTC	UP		OV	SYT9	DOWN
LUAD	UBA7	DOWN		SKCM	AP2B1	UP		OV	LIN7C	DOWN
LUAD	SNCAIP	DOWN		SKCM	AP2S1	UP		OV	PTPRN2	DOWN
LUAD	CASP12	DOWN		SKCM	ATP6V1A	UP		OV	LIN7B	DOWN
LUAD	ATF4	DOWN		SKCM	ATP6V1B2	UP		OV	STXBP3	DOWN
LUAD	PINK1	DOWN		SKCM	ATP6V1C1	UP		OV	SYN2	DOWN
LUAD	NDUFA4L2	DOWN		SKCM	ATP6V1E1	UP		OV	SYP	DOWN
LUAD	NDUFB6	DOWN		SKCM	ATP6V1F	UP		OV	SYN3	DOWN
LUAD	COX4I2	DOWN		SKCM	ATP6V1G1	UP		OV	BRSK1	DOWN
LUAD	COX7A1	DOWN		SKCM	ATP6V0E2	UP		OV	DOC2A	DOWN
LUAD	BCL2	DOWN		SKCM	TCIRG1	UP		OV	SNAP23	DOWN
LUAD	CALM1	DOWN		SKCM	ATP6V0A1	UP		OV	LIN7A	DOWN
LUAD	PPP3CA	DOWN		SKCM	ATP6V0D1	UP		OV	SYNJ1	DOWN
LUAD	PPP3CB	DOWN		SKCM	ATP6V0D2	UP		OV	CADPS2	DOWN
LUAD	PPP3CC	DOWN		SKCM	ATP6V1H	UP		OV	SLC4A8	DOWN
LUAD	FAS	DOWN		SKCM	ATP6V0C	UP		OV	RPH3AL	DOWN
LUAD	LRRK2	DOWN		SKCM	ATP6V0B	UP		OV	PREPL	DOWN
LUAD	SLC25A4	DOWN		SKCM	SH2B3	UP		OV	SV2B	DOWN
LUAD	HIP1	DOWN		SKCM	GRB2	UP		OV	GFAP	DOWN
LUAD	IFT57	DOWN		SKCM	RAPGEF1	UP		OV	SLC6A17	DOWN
LUAD	MFN2	DOWN		SKCM	MAP3K3	UP		OV	SLC28A2	DOWN
LUAD	OPTN	DOWN		SKCM	MAPKAPK2	UP		OV	PCSK6	DOWN
LUAD	MAP1LC3C	DOWN		SKCM	SHC1	UP		OV	SPRY2	DOWN
LUAD	MAP1LC3B	DOWN		SKCM	SHC4	UP		OV	CNIH3	DOWN
LUAD	C9orf72	DOWN		SKCM	NFKBIB	UP		OV	EPS8	DOWN
LUAD	RAB8A	DOWN		SKCM	NFKBIE	UP		OV	VWC2	DOWN
LUAD	RAB39B	DOWN		SKCM	PRKCD	UP		OV	SNTG2	DOWN
LUAD	ULK2	DOWN		SKCM	ARHGDIB	UP		OV	ASIP	DOWN
LUAD	NRBF2	DOWN		SKCM	ARHGDIA	UP		OV	MRAP	DOWN
LUAD	PIK3C3	DOWN		SKCM	RHOA	UP		OV	GPIHBP1	DOWN
LUAD	FIG4	DOWN		SKCM	TP53	UP		OV	PALLD	DOWN
LUAD	TNF	DOWN		SKCM	MAGED1	UP		OV	CNTNAP2	DOWN
LUAD	TNFRSF1A	DOWN		SKCM	IRAK1	UP		OV	DSCAML1	DOWN
LUAD	TNFRSF1B	DOWN		SKCM	SORT1	UP		OV	ROBO1	DOWN
LUAD	MAPK11	DOWN		SKCM	ITGB1	UP		OV	ROBO2	DOWN
LUAD	NOS1	DOWN		SKCM	KIF3B	UP		OV	ROBO3	DOWN
LUAD	GPX3	DOWN		SKCM	SYT11	UP		OV	MYPN	DOWN
LUAD	GPX5	DOWN		SKCM	SH3GL2	UP		OV	NEXN	DOWN
LUAD	CAT	DOWN		SKCM	IL6R	UP		OV	CALB2	DOWN
LUAD	PRPH	DOWN		SKCM	SULF1	UP		OV	DLG2	DOWN
LUAD	NEFM	DOWN		SKCM	GDF15	UP		OV	DLX1	DOWN
LUAD	KLC1	DOWN		SKCM	DTNBP1	UP		OV	EGR1	DOWN
LUAD	TUBA1A	DOWN		SKCM	KMO	UP		OV	EGR3	DOWN
LUAD	TUBB6	DOWN		SKCM	ARX	UP		OV	NEUROD1	DOWN
LUAD	TUBB1	DOWN		SKCM	LHX1	UP		OV	PLK2	DOWN
LUAD	GSK3B	DOWN		SKCM	NRXN2	UP		OV	PROX1	DOWN
LUAD	BDNF	DOWN		SKCM	CTNNA2	UP		OV	RBFOX3	DOWN
LUAD	DCTN1	DOWN		SKCM	PHACTR1	UP		OV	RGS2	DOWN
LUAD	DCTN3	DOWN		SKCM	FGF13	UP		OV	SOX10	DOWN
LUAD	DCTN6	DOWN		SKCM	SATB2	UP		OV	VCAM1	DOWN
LUAD	ACTR1A	DOWN		SKCM	ASPM	UP		OV	SNAI2	DOWN
LUAD	HAP1	DOWN		SKCM	DISC1	UP		OV	NANOG	DOWN
LUAD	DNAH1	DOWN		SKCM	WDR62	UP		OV	PDPN	DOWN
LUAD	DNAH7	DOWN		SKCM	LRP12	UP		OV	SDC2	DOWN
LUAD	DNAH9	DOWN		SKCM	ITGA3	UP		OV	CAV1	DOWN
LUAD	DNAH12	DOWN		SKCM	MDK	UP		OV	COL4A3	DOWN
LUAD	DNAH10	DOWN		SKCM	MEF2C	UP		OV	COL4A6	DOWN
LUAD	DNAH17	DOWN		SKCM	PLXNA1	UP		OV	TXNIP	DOWN
LUAD	DNALI1	DOWN		SKCM	NDE1	UP		OV	SCPEP1	DOWN
LUAD	DNAI1	DOWN		SKCM	ELP3	UP		OV	MYF6	DOWN
LUAD	DNAI2	DOWN		SKCM	SEMA6A	UP		OV	CXCR2	DOWN
LUAD	DNAL1	DOWN		SKCM	CX3CL1	UP
LUAD	CAMK2A	DOWN		SKCM	SRF	UP
LUAD	DKK2	DOWN		SKCM	TYRO3	UP
LUAD	WNT2	DOWN		SKCM	CXCR4	UP
LUAD	WNT2B	DOWN		SKCM	KIAA0319L	UP
LUAD	WNT3A	DOWN		SKCM	EOMES	UP
LUAD	WNT7A	DOWN		SKCM	NRP2	UP
LUAD	WNT9A	DOWN		SKCM	NAV1	UP
LUAD	WNT11	DOWN		SKCM	ARHGEF2	UP
LUAD	FZD1	DOWN		SKCM	SEMA6B	UP
LUAD	FZD7	DOWN		SKCM	SEMA4F	UP
LUAD	FZD4	DOWN		SKCM	TWF2	UP
LUAD	FZD5	DOWN		SKCM	RNF157	UP
LUAD	FZD8	DOWN		SKCM	TTL	UP
LUAD	FZD6	DOWN		SKCM	MEGF8	UP
LUAD	FZD10	DOWN		SKCM	NEDD4L	UP
LUAD	FRAT1	DOWN		SKCM	FN1	UP
LUAD	AXIN2	DOWN		SKCM	GDI1	UP
LUAD	APC	DOWN		SKCM	CYFIP2	UP
LUAD	AGER	DOWN		SKCM	APOE	UP
LUAD	RAF1	DOWN		SKCM	ITGA4	UP
LUAD	MAPK1	DOWN		SKCM	DRAXIN	UP
LUAD	MAPK3	DOWN		SKCM	L1CAM	UP
LUAD	CYBB	DOWN		SKCM	ARHGAP4	UP
LUAD	NOS2	DOWN		SKCM	LIMK1	UP
LUAD	PTGS2	DOWN		SKCM	EIF2AK4	UP
LUAD	IL6	DOWN		SKCM	TRPV2	UP
LUAD	IL1A	DOWN		SKCM	SEMA4C	UP
LUAD	IL1B	DOWN		SKCM	PTPRS	UP
LUAD	CSF1	DOWN		SKCM	BMPR2	UP
LUAD	SLC38A2	DOWN		SKCM	AURKA	UP
LUAD	SLC17A7	DOWN		SKCM	MUL1	UP
LUAD	DLGAP1	DOWN		SKCM	TSC22D4	UP
LUAD	SHANK3	DOWN		SKCM	LLPH	UP
LUAD	SHANK2	DOWN		SKCM	SEMA7A	UP
LUAD	TRPC1	DOWN		SKCM	CPNE1	UP
LUAD	HOMER1	DOWN		SKCM	SEMA5A	UP
LUAD	PLA2G4C	DOWN		SKCM	SLC23A2	UP
LUAD	PLA2G4F	DOWN		SKCM	CNTNAP1	UP
LUAD	ADCY2	DOWN		SKCM	MACO1	UP
LUAD	ADCY3	DOWN		SKCM	SORCS1	UP
LUAD	ADCY4	DOWN		SKCM	CRCP	UP
LUAD	ADCY5	DOWN		SKCM	GPR143	UP
LUAD	ADCY7	DOWN		SKCM	ITGB3	UP
LUAD	ADCY8	DOWN		SKCM	VAC14	UP
LUAD	ADCY9	DOWN		SKCM	RALA	UP
LUAD	PRKACA	DOWN		SKCM	ADAM10	UP
LUAD	GNAI1	DOWN		SKCM	DAG1	UP
LUAD	GNAI2	DOWN		SKCM	NETO2	UP
LUAD	GNB4	DOWN		SKCM	NSG1	UP
LUAD	GNG2	DOWN		SKCM	AP3D1	UP
LUAD	GNG7	DOWN		SKCM	SLC18B1	UP
LUAD	GNG10	DOWN		SKCM	TOR1A	UP
LUAD	GNG11	DOWN		SKCM	GDNF	UP
LUAD	GNGT2	DOWN		SKCM	SNAP47	UP
LUAD	SLC1A2	DOWN		SKCM	CTBP2	UP
LUAD	SLC1A1	DOWN		SKCM	RPH3A	UP
LUAD	GLUL	DOWN		SKCM	PIP5K1C	UP
LUAD	GABARAP	DOWN		SKCM	SNAPIN	UP
LUAD	GABARAPL1	DOWN		SKCM	PNKD	UP
LUAD	GABARAPL2	DOWN		SKCM	BLOC1S6	UP
LUAD	TRAK2	DOWN		SKCM	GIT1	UP
LUAD	PLCL1	DOWN		SKCM	PDZD11	UP
LUAD	SLC6A13	DOWN		SKCM	PFN2	UP
LUAD	SLC6A12	DOWN		SKCM	PPT1	UP
LUAD	SLC38A5	DOWN		SKCM	VPS18	UP
LUAD	GNA11	DOWN		SKCM	DNAJC5	UP
LUAD	KCNQ1	DOWN		SKCM	DYSF	UP
LUAD	KCNJ2	DOWN		SKCM	BRSK1	UP
LUAD	KCNJ12	DOWN		SKCM	CADPS	UP
LUAD	PIK3R5	DOWN		SKCM	SNAP23	UP
LUAD	FOS	DOWN		SKCM	SNAP29	UP
LUAD	CREB5	DOWN		SKCM	SNPH	UP
LUAD	JAK2	DOWN		SKCM	SV2A	UP
LUAD	FYN	DOWN		SKCM	FLOT1	UP
LUAD	PIK3R1	DOWN		SKCM	SLC6A17	UP
LUAD	PIK3R3	DOWN		SKCM	SLC6A8	UP
LUAD	AKT3	DOWN		SKCM	SYNGR3	UP
LUAD	SLC5A7	DOWN		SKCM	CORO1A	UP
LUAD	DDC	DOWN		SKCM	AKT1S1	UP
LUAD	SLC18A2	DOWN		SKCM	BCAR1	UP
LUAD	PPP1CB	DOWN		SKCM	CNIH3	UP
LUAD	SCN1A	DOWN		SKCM	ABHD12	UP
LUAD	KCNJ5	DOWN		SKCM	LYPD1	UP
LUAD	ARRB1	DOWN		SKCM	LY6E	UP
LUAD	ARRB2	DOWN		SKCM	A2M	UP
LUAD	PPP2CB	DOWN		SKCM	EPHB2	UP
LUAD	PPP2R3C	DOWN		SKCM	PLXND1	UP
LUAD	PPP2R5B	DOWN		SKCM	TNFRSF21	UP
LUAD	PPP2R5A	DOWN		SKCM	YWHAZ	UP
LUAD	MAOB	DOWN		SKCM	DLX1	UP
LUAD	MAOA	DOWN		SKCM	ENO2	UP
LUAD	COMT	DOWN		SKCM	MCM2	UP
LUAD	ALOX5	DOWN		SKCM	NES	UP
LUAD	ALOX15	DOWN		SKCM	PLAT	UP
LUAD	ALOX15B	DOWN		SKCM	PPP1R9B	UP
LUAD	HTR3C	DOWN		SKCM	RHEB	UP
LUAD	RAPGEF3	DOWN		SKCM	SHARPIN	UP
LUAD	DUSP1	DOWN		SKCM	SOX10	UP
LUAD	SLC6A4	DOWN		SKCM	SOX2	UP
LUAD	RAP1A	DOWN		SKCM	SDC3	UP
LUAD	RAP1B	DOWN		SKCM	CXCR6	UP
LUAD	RPS6KA2	DOWN		SKCM	CCR7	UP
LUAD	GUCY1A2	DOWN		SKCM	BSG	UP
LUAD	PRKG1	DOWN		SKCM	BYSL	UP
LUAD	PRKG2	DOWN		SKCM	MMP13	UP
LUAD	GNAZ	DOWN		SKCM	MMP1	UP
LUAD	GNA13	DOWN		SKCM	MMP11	UP
LUAD	IGF1R	DOWN		SKCM	MIF	UP
LUAD	ABHD6	DOWN		SKCM	HMGA2	UP
LUAD	MGLL	DOWN		SKCM	AMACR	UP
LUAD	VAMP2	DOWN		SKCM	MKI67	UP
LUAD	STX2	DOWN		SKCM	KIF14	UP
LUAD	STX3	DOWN		SKCM	PIM2	UP
LUAD	STXBP1	DOWN		SKCM	CORO1C	UP
LUAD	UNC13B	DOWN		SKCM	CCND1	UP
LUAD	CPLX2	DOWN		SKCM	PKM	UP
LUAD	NAPA	DOWN		SKCM	SCG2	UP
LUAD	DNM3	DOWN		SKCM	APOC1	UP
LUAD	ATP6V1B1	DOWN		SKCM	MCAM	UP
LUAD	ATP6V1B2	DOWN		SKCM	NLRC4	UP
LUAD	ATP6V1E1	DOWN		SKCM	MAGEA2	UP
LUAD	ATP6V0A2	DOWN		SKCM	MAGEA6	UP
LUAD	ATP6V0D1	DOWN		SKCM	TMEM140	UP
LUAD	SLC6A2	DOWN		SKCM	CCNB2	UP
LUAD	NTRK1	DOWN		SKCM	CDK1	UP
LUAD	NTRK2	DOWN		SKCM	CDKN3	UP
LUAD	NTRK3	DOWN		SKCM	RRM2	UP
LUAD	SH2B3	DOWN		SKCM	TOP2A	UP
LUAD	RPS6KA5	DOWN		SKCM	MAD2L1	UP
LUAD	KIDINS220	DOWN		SKCM	TTK	UP
LUAD	CRK	DOWN		SKCM	BUB1B	UP
LUAD	RAPGEF1	DOWN		SKCM	KIF11	UP
LUAD	MAP3K3	DOWN		SKCM	NUSAP1	UP
LUAD	MAP2K5	DOWN		SKCM	PCLAF	UP
LUAD	MAPK7	DOWN		SKCM	CCL2	UP
LUAD	SHC3	DOWN		SKCM	MMP9	UP
LUAD	SHC4	DOWN		SKCM	CCL5	UP
LUAD	GAB1	DOWN		SKCM	CCR5	UP
LUAD	NFKBIA	DOWN		SKCM	CXCL13	UP
LUAD	FOXO3	DOWN		SKCM	CD74	UP
LUAD	PLCG2	DOWN		SKCM	MAGEA3	UP
LUAD	PRKCD	DOWN		SKCM	CXCL8	UP
LUAD	ABL1	DOWN		SKCM	CCNB1	UP
LUAD	PTPN11	DOWN		SKCM	ADRA1A	DOWN
LUAD	MATK	DOWN		SKCM	ADRB1	DOWN
LUAD	NGFR	DOWN		SKCM	ADRB2	DOWN
LUAD	ARHGDIG	DOWN		SKCM	HTR1E	DOWN
LUAD	RHOA	DOWN		SKCM	AGTR1	DOWN
LUAD	JUN	DOWN		SKCM	GRP	DOWN
LUAD	TRAF6	DOWN		SKCM	C5	DOWN
LUAD	PRDM4	DOWN		SKCM	CCKBR	DOWN
LUAD	IRAK3	DOWN		SKCM	EDN1	DOWN
LUAD	SORT1	DOWN		SKCM	EDN2	DOWN
LUAD	CLN8	DOWN		SKCM	NMU	DOWN
LUAD	ATP1A2	DOWN		SKCM	NPY1R	DOWN
LUAD	PER2	DOWN		SKCM	TACR1	DOWN
LUAD	KIF17	DOWN		SKCM	TAC3	DOWN
LUAD	KIF1C	DOWN		SKCM	AVPR1B	DOWN
LUAD	MAP2	DOWN		SKCM	CTSG	DOWN
LUAD	SLC2A4	DOWN		SKCM	PRSS3	DOWN
LUAD	RAPGEF2	DOWN		SKCM	PRSS2	DOWN
LUAD	SYT11	DOWN		SKCM	F2RL1	DOWN
LUAD	SYT4	DOWN		SKCM	PARD3	DOWN
LUAD	DOC2B	DOWN		SKCM	FSHB	DOWN
LUAD	RIMS3	DOWN		SKCM	TSHR	DOWN
LUAD	SH3GL2	DOWN		SKCM	PTGER2	DOWN
LUAD	TMEM108	DOWN		SKCM	PTGER3	DOWN
LUAD	CNTFR	DOWN		SKCM	ADORA1	DOWN
LUAD	IL6R	DOWN		SKCM	ADORA2B	DOWN
LUAD	IL6ST	DOWN		SKCM	P2RY1	DOWN
LUAD	LIFR	DOWN		SKCM	LPAR6	DOWN
LUAD	GATA3	DOWN		SKCM	P2RY14	DOWN
LUAD	GFRA1	DOWN		SKCM	CNR1	DOWN
LUAD	GFRA2	DOWN		SKCM	GNRH1	DOWN
LUAD	FAT3	DOWN		SKCM	LPAR1	DOWN
LUAD	LHX6	DOWN		SKCM	LPAR2	DOWN
LUAD	PAFAH1B1	DOWN		SKCM	LPAR3	DOWN
LUAD	RELN	DOWN		SKCM	S1PR5	DOWN
LUAD	NR2F2	DOWN		SKCM	LTB4R	DOWN
LUAD	NTN1	DOWN		SKCM	GIPR	DOWN
LUAD	CNTN4	DOWN		SKCM	PTH1R	DOWN
LUAD	NLGN1	DOWN		SKCM	SCTR	DOWN
LUAD	ASTN1	DOWN		SKCM	VIPR1	DOWN
LUAD	NCAM2	DOWN		SKCM	VIPR2	DOWN
LUAD	NINJ2	DOWN		SKCM	GRM2	DOWN
LUAD	NLGN3	DOWN		SKCM	GABBR2	DOWN
LUAD	NLGN4X	DOWN		SKCM	GRIN2A	DOWN
LUAD	TNR	DOWN		SKCM	GRIN2B	DOWN
LUAD	NRXN1	DOWN		SKCM	GABRA2	DOWN
LUAD	NRG3	DOWN		SKCM	GABRA4	DOWN
LUAD	UNC5D	DOWN		SKCM	GABRB2	DOWN
LUAD	DAB2IP	DOWN		SKCM	GABRE	DOWN
LUAD	DCC	DOWN		SKCM	SLURP1	DOWN
LUAD	PHACTR1	DOWN		SKCM	LYPD6B	DOWN
LUAD	FGFR1	DOWN		SKCM	LYNX1	DOWN
LUAD	NTNG1	DOWN		SKCM	GRIA1	DOWN
LUAD	SRGAP2	DOWN		SKCM	GRIA4	DOWN
LUAD	FLRT2	DOWN		SKCM	GRIK1	DOWN
LUAD	GAS6	DOWN		SKCM	GRID1	DOWN
LUAD	GATA2	DOWN		SKCM	GLRB	DOWN
LUAD	MDGA1	DOWN		SKCM	NR3C1	DOWN
LUAD	GPM6A	DOWN		SKCM	GHR	DOWN
LUAD	IGSF10	DOWN		SKCM	THRA	DOWN
LUAD	CEP85L	DOWN		SKCM	THRB	DOWN
LUAD	MEF2C	DOWN		SKCM	LEPR	DOWN
LUAD	NDN	DOWN		SKCM	PRLR	DOWN
LUAD	NEO1	DOWN		SKCM	TARDBP	DOWN
LUAD	NRCAM	DOWN		SKCM	ATXN2	DOWN
LUAD	NR4A2	DOWN		SKCM	ATXN3	DOWN
LUAD	PAX6	DOWN		SKCM	SPTBN2	DOWN
LUAD	PCM1	DOWN		SKCM	PRKN	DOWN
LUAD	DCDC2	DOWN		SKCM	PLCB4	DOWN
LUAD	ULK4	DOWN		SKCM	ITPR2	DOWN
LUAD	AXL	DOWN		SKCM	ITPR3	DOWN
LUAD	ZMIZ1	DOWN		SKCM	RYR1	DOWN
LUAD	SEMA6A	DOWN		SKCM	RYR3	DOWN
LUAD	PEX5	DOWN		SKCM	PSEN1	DOWN
LUAD	CX3CL1	DOWN		SKCM	RPS27A	DOWN
LUAD	CXCL12	DOWN		SKCM	PSMC1	DOWN
LUAD	TNN	DOWN		SKCM	PSMC6	DOWN
LUAD	SRGAP2C	DOWN		SKCM	PSMD7	DOWN
LUAD	SRF	DOWN		SKCM	UBA7	DOWN
LUAD	STAT3	DOWN		SKCM	SEPTIN5	DOWN
LUAD	CDKL5	DOWN		SKCM	SNCAIP	DOWN
LUAD	NDNF	DOWN		SKCM	MAP3K5	DOWN
LUAD	NDEL1	DOWN		SKCM	MAPK8	DOWN
LUAD	NTNG2	DOWN		SKCM	CASP12	DOWN
LUAD	POMGNT2	DOWN		SKCM	ATF4	DOWN
LUAD	UNC5C	DOWN		SKCM	NDUFA4L2	DOWN
LUAD	ARHGEF2	DOWN		SKCM	NDUFA10	DOWN
LUAD	DNER	DOWN		SKCM	NDUFS4	DOWN
LUAD	SEMA3E	DOWN		SKCM	SDHD	DOWN
LUAD	TMOD2	DOWN		SKCM	UQCRC2	DOWN
LUAD	PTEN	DOWN		SKCM	COX7A1	DOWN
LUAD	DLGAP2	DOWN		SKCM	MCU	DOWN
LUAD	OLFM1	DOWN		SKCM	CALML5	DOWN
LUAD	SEMA6B	DOWN		SKCM	CALML4	DOWN
LUAD	TWF2	DOWN		SKCM	PPP3CA	DOWN
LUAD	PRICKLE1	DOWN		SKCM	PPP3CB	DOWN
LUAD	TTL	DOWN		SKCM	FAS	DOWN
LUAD	DSCAM	DOWN		SKCM	LRRK2	DOWN
LUAD	SEMA3D	DOWN		SKCM	VDAC2	DOWN
LUAD	RAB21	DOWN		SKCM	IFT57	DOWN
LUAD	NEDD4L	DOWN		SKCM	MFN1	DOWN
LUAD	FN1	DOWN		SKCM	MFN2	DOWN
LUAD	MACF1	DOWN		SKCM	OPTN	DOWN
LUAD	FLRT3	DOWN		SKCM	TANK	DOWN
LUAD	SIN3A	DOWN		SKCM	ULK1	DOWN
LUAD	OSTN	DOWN		SKCM	RB1CC1	DOWN
LUAD	IFRD1	DOWN		SKCM	ATG14	DOWN
LUAD	ITGA4	DOWN		SKCM	ATG2B	DOWN
LUAD	LAMB2	DOWN		SKCM	RAB5A	DOWN
LUAD	MAG	DOWN		SKCM	CHMP2B	DOWN
LUAD	NRN1	DOWN		SKCM	SPG11	DOWN
LUAD	TRPV2	DOWN		SKCM	MAPK13	DOWN
LUAD	PRKCZ	DOWN		SKCM	MAPK14	DOWN
LUAD	SEMA3G	DOWN		SKCM	NOS1	DOWN
LUAD	RTN4	DOWN		SKCM	GPX3	DOWN
LUAD	PTPRS	DOWN		SKCM	CAT	DOWN
LUAD	SEMA3F	DOWN		SKCM	PRPH	DOWN
LUAD	SLIT3	DOWN		SKCM	KLC3	DOWN
LUAD	BMPR2	DOWN		SKCM	KLC4	DOWN
LUAD	VCL	DOWN		SKCM	TUBA4A	DOWN
LUAD	MUL1	DOWN		SKCM	CSNK2A2	DOWN
LUAD	SEMA6D	DOWN		SKCM	BDNF	DOWN
LUAD	SEMA5A	DOWN		SKCM	DCTN2	DOWN
LUAD	SLIT2	DOWN		SKCM	DCTN3	DOWN
LUAD	SPAG6	DOWN		SKCM	ACTR1B	DOWN
LUAD	SLC23A2	DOWN		SKCM	ACTR10	DOWN
LUAD	KCNMB2	DOWN		SKCM	DNAH3	DOWN
LUAD	FGF12	DOWN		SKCM	DNAH7	DOWN
LUAD	KCNMB4	DOWN		SKCM	DNAH6	DOWN
LUAD	GPER1	DOWN		SKCM	DNAH9	DOWN
LUAD	ANK3	DOWN		SKCM	DNAH11	DOWN
LUAD	NPR2	DOWN		SKCM	DNAH8	DOWN
LUAD	GJD2	DOWN		SKCM	DNAH10	DOWN
LUAD	MYH14	DOWN		SKCM	DNAH17	DOWN
LUAD	CLDN19	DOWN		SKCM	CAMK2B	DOWN
LUAD	FKBP1B	DOWN		SKCM	CAMK2G	DOWN
LUAD	CACNB4	DOWN		SKCM	DKK2	DOWN
LUAD	CLU	DOWN		SKCM	WNT2B	DOWN
LUAD	NXPH3	DOWN		SKCM	WNT3	DOWN
LUAD	AGRP	DOWN		SKCM	WNT4	DOWN
LUAD	GPR149	DOWN		SKCM	WNT5B	DOWN
LUAD	SORCS2	DOWN		SKCM	WNT7B	DOWN
LUAD	PROK2	DOWN		SKCM	WNT8B	DOWN
LUAD	DBH	DOWN		SKCM	WNT10B	DOWN
LUAD	PRIMA1	DOWN		SKCM	WNT10A	DOWN
LUAD	BCHE	DOWN		SKCM	WNT11	DOWN
LUAD	SLITRK3	DOWN		SKCM	WNT16	DOWN
LUAD	SHISA6	DOWN		SKCM	FZD8	DOWN
LUAD	ZDHHC2	DOWN		SKCM	FZD10	DOWN
LUAD	CHRDL1	DOWN		SKCM	FRAT2	DOWN
LUAD	AGTPBP1	DOWN		SKCM	AXIN2	DOWN
LUAD	GCHFR	DOWN		SKCM	APC	DOWN
LUAD	GSG1L	DOWN		SKCM	CSNK1A1	DOWN
LUAD	EFNB2	DOWN		SKCM	AGER	DOWN
LUAD	ARC	DOWN		SKCM	HRAS	DOWN
LUAD	CACNG4	DOWN		SKCM	KRAS	DOWN
LUAD	RALA	DOWN		SKCM	RAF1	DOWN
LUAD	NUMB	DOWN		SKCM	MAPK3	DOWN
LUAD	ERBB4	DOWN		SKCM	SLC38A1	DOWN
LUAD	LGI1	DOWN		SKCM	SLC38A2	DOWN
LUAD	RAB11A	DOWN		SKCM	GLS2	DOWN
LUAD	ARHGAP44	DOWN		SKCM	SLC17A7	DOWN
LUAD	GPM6B	DOWN		SKCM	SHANK2	DOWN
LUAD	TPRG1L	DOWN		SKCM	TRPC1	DOWN
LUAD	SYT9	DOWN		SKCM	HOMER2	DOWN
LUAD	RPH3A	DOWN		SKCM	PLA2G4E	DOWN
LUAD	PIP5K1C	DOWN		SKCM	PLA2G4A	DOWN
LUAD	BLOC1S6	DOWN		SKCM	JMJD7-PLA2G4B	DOWN
LUAD	NR4A1	DOWN		SKCM	PLA2G4F	DOWN
LUAD	SYT10	DOWN		SKCM	PLD1	DOWN
LUAD	PTPRN2	DOWN		SKCM	ADCY5	DOWN
LUAD	SNCG	DOWN		SKCM	ADCY8	DOWN
LUAD	SYN2	DOWN		SKCM	GNAI1	DOWN
LUAD	SYP	DOWN		SKCM	GNAI3	DOWN
LUAD	MCTP1	DOWN		SKCM	GNB3	DOWN
LUAD	SYN3	DOWN		SKCM	GNB4	DOWN
LUAD	DYSF	DOWN		SKCM	GNG11	DOWN
LUAD	CADPS	DOWN		SKCM	GNG12	DOWN
LUAD	STX11	DOWN		SKCM	KCNJ3	DOWN
LUAD	SNAP23	DOWN		SKCM	SLC1A2	DOWN
LUAD	LIN7A	DOWN		SKCM	SLC1A1	DOWN
LUAD	RPH3AL	DOWN		SKCM	SLC1A6	DOWN
LUAD	SNPH	DOWN		SKCM	GLUL	DOWN
LUAD	SV2B	DOWN		SKCM	GABARAPL1	DOWN
LUAD	SLC6A16	DOWN		SKCM	GABARAPL2	DOWN
LUAD	SPRY1	DOWN		SKCM	GPHN	DOWN
LUAD	SPRY2	DOWN		SKCM	SLC6A11	DOWN
LUAD	ZDHHC17	DOWN		SKCM	KCNQ4	DOWN
LUAD	BCAR1	DOWN		SKCM	KCNJ2	DOWN
LUAD	MAGI2	DOWN		SKCM	KCNJ12	DOWN
LUAD	PTK2B	DOWN		SKCM	CREB3L4	DOWN
LUAD	VWC2	DOWN		SKCM	PIK3CA	DOWN
LUAD	SNTG2	DOWN		SKCM	PIK3CB	DOWN
LUAD	MRGPRX2	DOWN		SKCM	PIK3R1	DOWN
LUAD	MRAP2	DOWN		SKCM	DDC	DOWN
LUAD	GPIHBP1	DOWN		SKCM	SLC18A2	DOWN
LUAD	LY6G6D	DOWN		SKCM	PPP1R1B	DOWN
LUAD	A2M	DOWN		SKCM	PPP1CB	DOWN
LUAD	EXT1	DOWN		SKCM	PPP2R1B	DOWN
LUAD	PALLD	DOWN		SKCM	PPP2R2B	DOWN
LUAD	PLXND1	DOWN		SKCM	PPP2R2C	DOWN
LUAD	CNTN6	DOWN		SKCM	PPP2R2D	DOWN
LUAD	PCDH12	DOWN		SKCM	PPP2R3A	DOWN
LUAD	ROBO4	DOWN		SKCM	PPP2R5E	DOWN
LUAD	CRTAC1	DOWN		SKCM	MAOA	DOWN
LUAD	DSCAML1	DOWN		SKCM	CYP2C9	DOWN
LUAD	AMIGO1	DOWN		SKCM	CYP2C18	DOWN
LUAD	ROBO2	DOWN		SKCM	CYP2D6	DOWN
LUAD	ROBO3	DOWN		SKCM	CYP2J2	DOWN
LUAD	NEXN	DOWN		SKCM	CYP4X1	DOWN
LUAD	BACE1	DOWN		SKCM	ALOX12	DOWN
LUAD	CALB2	DOWN		SKCM	ALOX15	DOWN
LUAD	EGR1	DOWN		SKCM	PTGS1	DOWN
LUAD	EGR2	DOWN		SKCM	RAPGEF3	DOWN
LUAD	EGR3	DOWN		SKCM	SLC6A4	DOWN
LUAD	FOSB	DOWN		SKCM	PPP1R1A	DOWN
LUAD	JUNB	DOWN		SKCM	CREBBP	DOWN
LUAD	NCAM1	DOWN		SKCM	RPS6KA6	DOWN
LUAD	NES	DOWN		SKCM	ABHD6	DOWN
LUAD	NRGN	DOWN		SKCM	FAAH	DOWN
LUAD	PLK2	DOWN		SKCM	UNC13B	DOWN
LUAD	RBFOX3	DOWN		SKCM	UNC13C	DOWN
LUAD	RGS2	DOWN		SKCM	CPLX3	DOWN
LUAD	PTN	DOWN		SKCM	DNM1	DOWN
LUAD	CXCL16	DOWN		SKCM	DNM3	DOWN
LUAD	PLXNA2	DOWN		SKCM	CLTB	DOWN
LUAD	ICAM5	DOWN		SKCM	ATP6V1C2	DOWN
LUAD	LAMA3	DOWN		SKCM	SLC6A2	DOWN
LUAD	ITGA6	DOWN		SKCM	SLC6A9	DOWN
LUAD	SCN2B	DOWN		SKCM	NGF	DOWN
LUAD	SNAI2	DOWN		SKCM	NTF3	DOWN
LUAD	PDPN	DOWN		SKCM	NTRK2	DOWN
LUAD	EPAS1	DOWN		SKCM	NTRK3	DOWN
LUAD	SDC2	DOWN		SKCM	SOS2	DOWN
LUAD	SHH	DOWN		SKCM	KIDINS220	DOWN
LUAD	CAV1	DOWN		SKCM	FRS2	DOWN
LUAD	CORO1C	DOWN		SKCM	CRKL	DOWN
LUAD	CCND1	DOWN		SKCM	MAP2K5	DOWN
LUAD	MCAM	DOWN		SKCM	SHC3	DOWN
LUAD	COL4A3	DOWN		SKCM	GAB1	DOWN
LUAD	COL4A6	DOWN		SKCM	FOXO3	DOWN
LUAD	NLRC4	DOWN		SKCM	IRS1	DOWN
LUAD	CCNB3	DOWN		SKCM	MAP3K1	DOWN
LUAD	SOX5	DOWN		SKCM	TP73	DOWN
LUAD	NOTCH4	DOWN		SKCM	ZNF274	DOWN
LUAD	KRT4	DOWN		SKCM	IRAK3	DOWN
LUAD	TMEM140	DOWN		SKCM	ATP1A2	DOWN
LUAD	TXNIP	DOWN		SKCM	PER2	DOWN
LUAD	CXCR2	DOWN		SKCM	MAP2	DOWN
LUAD	CX3CR1	DOWN		SKCM	RAPGEF2	DOWN
LUAD	CCL2	DOWN		SKCM	RAB3GAP1	DOWN
LUAD	CCL5	DOWN		SKCM	SYT8	DOWN
CRC	DRD2	UP		SKCM	SYT7	DOWN
CRC	HTR1D	UP		SKCM	EEF2K	DOWN
CRC	HTR1F	UP		SKCM	UBE3A	DOWN
CRC	AGT	UP		SKCM	IL6ST	DOWN
CRC	APLN	UP		SKCM	LIFR	DOWN
CRC	APLNR	UP		SKCM	GATA3	DOWN
CRC	NMB	UP		SKCM	GFRA1	DOWN
CRC	GRP	UP		SKCM	GFRA3	DOWN
CRC	C5AR1	UP		SKCM	RET	DOWN
CRC	VGF	UP		SKCM	NF1	DOWN
CRC	FPR1	UP		SKCM	FAT3	DOWN
CRC	FPR2	UP		SKCM	RELN	DOWN
CRC	EDNRA	UP		SKCM	CNTN2	DOWN
CRC	GAL	UP		SKCM	DAB1	DOWN
CRC	KISS1	UP		SKCM	CELSR2	DOWN
CRC	KISS1R	UP		SKCM	CNTN4	DOWN
CRC	MC1R	UP		SKCM	NRXN1	DOWN
CRC	NMU	UP		SKCM	TUBGCP2	DOWN
CRC	NPFFR1	UP		SKCM	ACAP3	DOWN
CRC	NPSR1	UP		SKCM	UNC5D	DOWN
CRC	NPW	UP		SKCM	DCX	DOWN
CRC	OXTR	UP		SKCM	EMX2	DOWN
CRC	SSTR5	UP		SKCM	NTNG1	DOWN
CRC	F2R	UP		SKCM	FOXG1	DOWN
CRC	F2RL2	UP		SKCM	FLRT2	DOWN
CRC	ADORA1	UP		SKCM	NIPBL	DOWN
CRC	P2RY11	UP		SKCM	AUTS2	DOWN
CRC	GPR35	UP		SKCM	GAS6	DOWN
CRC	LPAR2	UP		SKCM	GPM6A	DOWN
CRC	S1PR3	UP		SKCM	IGSF10	DOWN
CRC	S1PR5	UP		SKCM	MAP1B	DOWN
CRC	LTB4R	UP		SKCM	NEO1	DOWN
CRC	LTB4R2	UP		SKCM	PAX6	DOWN
CRC	RLN2	UP		SKCM	PCM1	DOWN
CRC	INSL3	UP		SKCM	PEX7	DOWN
CRC	ADM2	UP		SKCM	DDIT4	DOWN
CRC	UCN	UP		SKCM	PLXNA3	DOWN
CRC	UCN2	UP		SKCM	ZMIZ1	DOWN
CRC	GRM2	UP		SKCM	SH3RF1	DOWN
CRC	GRM8	UP		SKCM	PEX5	DOWN
CRC	GRIN2B	UP		SKCM	TNN	DOWN
CRC	GRIN2D	UP		SKCM	CDKL5	DOWN
CRC	GRIN3B	UP		SKCM	TOP2B	DOWN
CRC	GABRD	UP		SKCM	NDNF	DOWN
CRC	GABRE	UP		SKCM	NDEL1	DOWN
CRC	GABRP	UP		SKCM	UNK	DOWN
CRC	LYPD6	UP		SKCM	ALKBH1	DOWN
CRC	LYPD6B	UP		SKCM	PLAA	DOWN
CRC	PATE3	UP		SKCM	CELSR1	DOWN
CRC	CHRNA6	UP		SKCM	SEMA3E	DOWN
CRC	CHRNG	UP		SKCM	KIAA0319	DOWN
CRC	PRLR	UP		SKCM	LRIG2	DOWN
CRC	FUS	UP		SKCM	KIF1B	DOWN
CRC	SOD1	UP		SKCM	TMOD2	DOWN
CRC	ATXN2L	UP		SKCM	PTEN	DOWN
CRC	SPTBN2	UP		SKCM	HDAC6	DOWN
CRC	PLCB1	UP		SKCM	DSCAM	DOWN
CRC	PLCB3	UP		SKCM	RUFY3	DOWN
CRC	PLCB4	UP		SKCM	RAB21	DOWN
CRC	PLCG1	UP		SKCM	MACF1	DOWN
CRC	PRKCG	UP		SKCM	FLRT3	DOWN
CRC	SIGMAR1	UP		SKCM	GOLGA4	DOWN
CRC	ITPR3	UP		SKCM	IFRD1	DOWN
CRC	STX1A	UP		SKCM	ITSN2	DOWN
CRC	ATP2A1	UP		SKCM	SYT17	DOWN
CRC	DERL1	UP		SKCM	BCL11A	DOWN
CRC	VCP	UP		SKCM	SEMA5B	DOWN
CRC	UBA52	UP		SKCM	PRKCZ	DOWN
CRC	RPS27A	UP		SKCM	SEMA3G	DOWN
CRC	PSMA6	UP		SKCM	PAK6	DOWN
CRC	PSMA2	UP		SKCM	SMURF1	DOWN
CRC	PSMA4	UP		SKCM	DIP2B	DOWN
CRC	PSMA7	UP		SKCM	SEMA4G	DOWN
CRC	PSMA5	UP		SKCM	RYK	DOWN
CRC	PSMA1	UP		SKCM	SEMA3F	DOWN
CRC	PSMA3	UP		SKCM	SEMA4A	DOWN
CRC	PSMB6	UP		SKCM	RAPH1	DOWN
CRC	PSMB7	UP		SKCM	SLIT3	DOWN
CRC	PSMB3	UP		SKCM	VCL	DOWN
CRC	PSMB2	UP		SKCM	DDR1	DOWN
CRC	PSMB5	UP		SKCM	RASAL1	DOWN
CRC	PSMB1	UP		SKCM	PLXNA4	DOWN
CRC	PSMB4	UP		SKCM	SLIT2	DOWN
CRC	PSMC2	UP		SKCM	LHX2	DOWN
CRC	PSMC4	UP		SKCM	KCNMB4	DOWN
CRC	PSMC6	UP		SKCM	ANK3	DOWN
CRC	PSMC3	UP		SKCM	NPR2	DOWN
CRC	PSMC5	UP		SKCM	MYH14	DOWN
CRC	PSMD2	UP		SKCM	CLDN19	DOWN
CRC	PSMD1	UP		SKCM	CACNB4	DOWN
CRC	PSMD3	UP		SKCM	CLU	DOWN
CRC	PSMD12	UP		SKCM	TENM1	DOWN
CRC	PSMD11	UP		SKCM	NXPH4	DOWN
CRC	PSMD6	UP		SKCM	NXPH3	DOWN
CRC	PSMD7	UP		SKCM	CPE	DOWN
CRC	PSMD13	UP		SKCM	ALDH9A1	DOWN
CRC	PSMD4	UP		SKCM	SLC44A4	DOWN
CRC	PSMD14	UP		SKCM	PRIMA1	DOWN
CRC	PSMD8	UP		SKCM	ALDH5A1	DOWN
CRC	ADRM1	UP		SKCM	LHFPL4	DOWN
CRC	UBA1	UP		SKCM	ZDHHC2	DOWN
CRC	UBE2L6	UP		SKCM	SHISA7	DOWN
CRC	SNCAIP	UP		SKCM	CHRDL1	DOWN
CRC	HSPA5	UP		SKCM	AGTPBP1	DOWN
CRC	ATF6	UP		SKCM	GCHFR	DOWN
CRC	DDIT3	UP		SKCM	EFNB2	DOWN
CRC	TRAF2	UP		SKCM	CACNG4	DOWN
CRC	MAPK9	UP		SKCM	OPHN1	DOWN
CRC	MAP3K10	UP		SKCM	NUMB	DOWN
CRC	EIF2S1	UP		SKCM	GPC6	DOWN
CRC	ATF4	UP		SKCM	DLG1	DOWN
CRC	NDUFV3	UP		SKCM	ERBB2	DOWN
CRC	NDUFA4	UP		SKCM	ERBB4	DOWN
CRC	NDUFA4L2	UP		SKCM	C1QL3	DOWN
CRC	NDUFA7	UP		SKCM	OGT	DOWN
CRC	NDUFA11	UP		SKCM	GRIP1	DOWN
CRC	NDUFB11	UP		SKCM	GRIPAP1	DOWN
CRC	NDUFS5	UP		SKCM	LRRC7	DOWN
CRC	NDUFS6	UP		SKCM	GRIP2	DOWN
CRC	NDUFS8	UP		SKCM	RAB11A	DOWN
CRC	NDUFC2	UP		SKCM	ARHGAP44	DOWN
CRC	VDAC1	UP		SKCM	SLC29A4	DOWN
CRC	TOMM40	UP		SKCM	RAB3B	DOWN
CRC	CALML3	UP		SKCM	SLC22A3	DOWN
CRC	PPP3R1	UP		SKCM	STXBP5	DOWN
CRC	FADD	UP		SKCM	SYT9	DOWN
CRC	CASP8	UP		SKCM	SV2C	DOWN
CRC	BID	UP		SKCM	MYOF	DOWN
CRC	BAX	UP		SKCM	PCLO	DOWN
CRC	HTRA2	UP		SKCM	STX19	DOWN
CRC	TRAP1	UP		SKCM	LIN7C	DOWN
CRC	VDAC3	UP		SKCM	PTPRN2	DOWN
CRC	PPIF	UP		SKCM	NAPB	DOWN
CRC	HIP1	UP		SKCM	LIN7B	DOWN
CRC	HSD17B10	UP		SKCM	SNCG	DOWN
CRC	PPID	UP		SKCM	STXBP2	DOWN
CRC	PARK7	UP		SKCM	STXBP3	DOWN
CRC	BCL2L1	UP		SKCM	SYN2	DOWN
CRC	SQSTM1	UP		SKCM	SLC30A1	DOWN
CRC	TBK1	UP		SKCM	MCTP1	DOWN
CRC	WDR41	UP		SKCM	BAIAP3	DOWN
CRC	C9orf72	UP		SKCM	SYT12	DOWN
CRC	ATG101	UP		SKCM	RPH3AL	DOWN
CRC	RB1CC1	UP		SKCM	PREPL	DOWN
CRC	WIPI2	UP		SKCM	SV2B	DOWN
CRC	ALS2	UP		SKCM	SLC29A2	DOWN
CRC	RAC1	UP		SKCM	PCSK6	DOWN
CRC	TNF	UP		SKCM	DLG3	DOWN
CRC	TNFRSF1B	UP		SKCM	PTK2B	DOWN
CRC	DAXX	UP		SKCM	SHISA8	DOWN
CRC	GPX7	UP		SKCM	SHISA9	DOWN
CRC	GPX2	UP		SKCM	OLFM2	DOWN
CRC	GPX1	UP		SKCM	CRLF1	DOWN
CRC	GPX8	UP		SKCM	SNTG2	DOWN
CRC	KIF5B	UP		SKCM	ASIP	DOWN
CRC	KLC3	UP		SKCM	MRAP2	DOWN
CRC	KLC1	UP		SKCM	MRAP	DOWN
CRC	KLC2	UP		SKCM	ANXA9	DOWN
CRC	TUBA1B	UP		SKCM	FNTA	DOWN
CRC	TUBA4A	UP		SKCM	GPIHBP1	DOWN
CRC	TUBA1C	UP		SKCM	EFNA5	DOWN
CRC	TUBA3D	UP		SKCM	EMB	DOWN
CRC	TUBB	UP		SKCM	EPHA4	DOWN
CRC	TUBB3	UP		SKCM	EPHB3	DOWN
CRC	TUBB4B	UP		SKCM	NTM	DOWN
CRC	GSK3B	UP		SKCM	AMIGO1	DOWN
CRC	CSNK2A1	UP		SKCM	IGSF9	DOWN
CRC	CSNK2A2	UP		SKCM	ROBO1	DOWN
CRC	CSNK2A3	UP		SKCM	NEXN	DOWN
CRC	CSNK2B	UP		SKCM	BACE1	DOWN
CRC	BDNF	UP		SKCM	CALB2	DOWN
CRC	DCTN4	UP		SKCM	DLG2	DOWN
CRC	DCTN5	UP		SKCM	EGR2	DOWN
CRC	DNAH2	UP		SKCM	EGR3	DOWN
CRC	DNAH5	UP		SKCM	FABP7	DOWN
CRC	DNAH6	UP		SKCM	NCAM1	DOWN
CRC	DNAH12	UP		SKCM	NPTX2	DOWN
CRC	DNAH14	UP		SKCM	PLK2	DOWN
CRC	DNAH10	UP		SKCM	RGS2	DOWN
CRC	DNAH17	UP		SKCM	SOX9	DOWN
CRC	DNAL1	UP		SKCM	PLXNB1	DOWN
CRC	CDK5R1	UP		SKCM	PLXNA2	DOWN
CRC	CDK5	UP		SKCM	CLDN1	DOWN
CRC	DKK1	UP		SKCM	CLDN4	DOWN
CRC	DKK2	UP		SKCM	LAMA3	DOWN
CRC	DKK4	UP		SKCM	ITGB4	DOWN
CRC	WNT2	UP		SKCM	SCN2B	DOWN
CRC	WNT3	UP		SKCM	NANOG	DOWN
CRC	WNT5A	UP		SKCM	SDC1	DOWN
CRC	WNT11	UP		SKCM	SHH	DOWN
CRC	FZD2	UP		SKCM	MALT1	DOWN
CRC	FZD3	UP		SKCM	CLDN3	DOWN
CRC	FZD6	UP		SKCM	COL4A6	DOWN
CRC	CSNK1E	UP		SKCM	KRT4	DOWN
CRC	DVL1	UP		SKCM	TXNIP	DOWN
CRC	AXIN1	UP		SKCM	SCPEP1	DOWN
CRC	AXIN2	UP		SKCM	CXCR2	DOWN
CRC	CTNNB1	UP		RCC	ADRA1B	UP
CRC	HRAS	UP		RCC	ADRB2	UP
CRC	BRAF	UP		RCC	DRD4	UP
CRC	MAP2K1	UP		RCC	HRH1	UP
CRC	NOX4	UP		RCC	HRH2	UP
CRC	RELA	UP		RCC	HTR1F	UP
CRC	PTGS2	UP		RCC	HTR2C	UP
CRC	IL6	UP		RCC	HTR7	UP
CRC	IL1A	UP		RCC	APLN	UP
CRC	IL1B	UP		RCC	APLNR	UP
CRC	GLS2	UP		RCC	NMB	UP
CRC	HOMER1	UP		RCC	C3	UP
CRC	HOMER3	UP		RCC	C3AR1	UP
CRC	PLA2G4E	UP		RCC	C5AR1	UP
CRC	PLA2G4D	UP		RCC	FPR1	UP
CRC	PLD2	UP		RCC	FPR3	UP
CRC	GNAS	UP		RCC	FPR2	UP
CRC	ADCY3	UP		RCC	EDN1	UP
CRC	GNB2	UP		RCC	EDN2	UP
CRC	GNG4	UP		RCC	EDNRA	UP
CRC	GNGT1	UP		RCC	EDNRB	UP
CRC	SLC1A7	UP		RCC	GALR1	UP
CRC	SLC1A3	UP		RCC	KISS1R	UP
CRC	GAD1	UP		RCC	NMU	UP
CRC	GPHN	UP		RCC	NMUR1	UP
CRC	SLC38A5	UP		RCC	QRFPR	UP
CRC	KCNQ1	UP		RCC	OXTR	UP
CRC	KCNJ14	UP		RCC	UTS2	UP
CRC	CREB3	UP		RCC	AVPR1B	UP
CRC	CREB3L4	UP		RCC	GZMA	UP
CRC	PIK3R2	UP		RCC	F2R	UP
CRC	TH	UP		RCC	F2RL3	UP
CRC	ATF2	UP		RCC	PMCH	UP
CRC	ATF6B	UP		RCC	MCHR1	UP
CRC	ARRB2	UP		RCC	TSHR	UP
CRC	PPP2R1B	UP		RCC	PTGDR	UP
CRC	PPP2R1A	UP		RCC	PTGIR	UP
CRC	PPP2R2A	UP		RCC	ADORA2A	UP
CRC	PPP2R3B	UP		RCC	ADORA2B	UP
CRC	PPP2R5C	UP		RCC	ADORA3	UP
CRC	PPP2R5D	UP		RCC	P2RY1	UP
CRC	GSK3A	UP		RCC	P2RY6	UP
CRC	COMT	UP		RCC	LPAR6	UP
CRC	CYP4X1	UP		RCC	P2RY10	UP
CRC	SLC6A4	UP		RCC	P2RY14	UP
CRC	GUCY1A2	UP		RCC	P2RY8	UP
CRC	GNA12	UP		RCC	P2RY11	UP
CRC	LYN	UP		RCC	P2RY13	UP
CRC	DAGLA	UP		RCC	GPR35	UP
CRC	DAGLB	UP		RCC	CNR1	UP
CRC	STXBP1	UP		RCC	PTAFR	UP
CRC	CPLX1	UP		RCC	GNRH1	UP
CRC	DNM1	UP		RCC	LPAR2	UP
CRC	CLTA	UP		RCC	S1PR1	UP
CRC	CLTCL1	UP		RCC	S1PR5	UP
CRC	AP2A1	UP		RCC	LTB4R	UP
CRC	AP2B1	UP		RCC	CYSLTR1	UP
CRC	AP2S1	UP		RCC	ADM	UP
CRC	ATP6V1C2	UP		RCC	CALCRL	UP
CRC	ATP6V1C1	UP		RCC	UCN	UP
CRC	ATP6V1E2	UP		RCC	GHRH	UP
CRC	ATP6V1F	UP		RCC	PTH	UP
CRC	ATP6V1G1	UP		RCC	PTH2R	UP
CRC	ATP6V0E1	UP		RCC	VIP	UP
CRC	ATP6V0A4	UP		RCC	GRM2	UP
CRC	ATP6V1H	UP		RCC	GRM4	UP
CRC	ATP6V0B	UP		RCC	GRM5	UP
CRC	NTF4	UP		RCC	GRM8	UP
CRC	CRKL	UP		RCC	GABBR2	UP
CRC	MAPKAPK2	UP		RCC	GRIN2C	UP
CRC	SHC1	UP		RCC	GRIN2D	UP
CRC	NFKBIB	UP		RCC	GABRD	UP
CRC	NFKBIE	UP		RCC	GABRE	UP
CRC	IRS1	UP		RCC	CHRNA1	UP
CRC	PTPN11	UP		RCC	CHRNA6	UP
CRC	TP73	UP		RCC	CHRNB1	UP
CRC	PRDM4	UP		RCC	P2RX1	UP
CRC	MAGED1	UP		RCC	P2RX4	UP
CRC	YWHAE	UP		RCC	P2RX5	UP
CRC	RIPK2	UP		RCC	P2RX7	UP
CRC	IRAK1	UP		RCC	GRIA4	UP
CRC	IRAK2	UP		RCC	GRIK3	UP
CRC	KIF3B	UP		RCC	TSPO	UP
CRC	TRIM46	UP		RCC	NR3C1	UP
CRC	SYT8	UP		RCC	GH1	UP
CRC	SYT7	UP		RCC	FUS	UP
CRC	EIF4A3	UP		RCC	ATXN2L	UP
CRC	SULF1	UP		RCC	ATXN1	UP
CRC	SULF2	UP		RCC	ATXN3	UP
CRC	GDF15	UP		RCC	GNAQ	UP
CRC	DTNBP1	UP		RCC	PLCB2	UP
CRC	EVX1	UP		RCC	PLCB4	UP
CRC	FEZF1	UP		RCC	PLCG1	UP
CRC	SOX1	UP		RCC	PRKCB	UP
CRC	NKX2-1	UP		RCC	ITPR3	UP
CRC	CELSR2	UP		RCC	RYR2	UP
CRC	TBX20	UP		RCC	DLG4	UP
CRC	VEGFA	UP		RCC	CACNA1C	UP
CRC	NINJ2	UP		RCC	CACNA1F	UP
CRC	SDCCAG8	UP		RCC	STX1A	UP
CRC	COL3A1	UP		RCC	ATP2A3	UP
CRC	FBXO45	UP		RCC	ATP2A2	UP
CRC	SRGAP2	UP		RCC	DERL1	UP
CRC	ASPM	UP		RCC	RPS27A	UP
CRC	NSMF	UP		RCC	UBC	UP
CRC	AUTS2	UP		RCC	PSMA6	UP
CRC	WDR62	UP		RCC	PSMA4	UP
CRC	HSP90AA1	UP		RCC	PSMA7	UP
CRC	MDK	UP		RCC	PSMA8	UP
CRC	NKX6-1	UP		RCC	PSMA1	UP
CRC	PEX7	UP		RCC	PSMB1	UP
CRC	PLXNA1	UP		RCC	PSMB4	UP
CRC	DDIT4	UP		RCC	PSMC2	UP
CRC	POU4F1	UP		RCC	PSMC3	UP
CRC	NDE1	UP		RCC	PSMD3	UP
CRC	ULK4	UP		RCC	PSMD7	UP
CRC	PLXNA3	UP		RCC	PSMD13	UP
CRC	TBC1D24	UP		RCC	PSMD4	UP
CRC	PEX5	UP		RCC	ADRM1	UP
CRC	CX3CL1	UP		RCC	UBA7	UP
CRC	SPOCK1	UP		RCC	UBE2L6	UP
CRC	TWIST1	UP		RCC	UBE2J1	UP
CRC	TYRO3	UP		RCC	GPR37	UP
CRC	SOX14	UP		RCC	HSPA5	UP
CRC	NTNG2	UP		RCC	XBP1	UP
CRC	ALKBH1	UP		RCC	ERN1	UP
CRC	PLAA	UP		RCC	TRAF2	UP
CRC	KIF20B	UP		RCC	MAP3K5	UP
CRC	CELSR1	UP		RCC	MAPK9	UP
CRC	SEMA4F	UP		RCC	CASP12	UP
CRC	SEMA4D	UP		RCC	EIF2AK3	UP
CRC	TWF2	UP		RCC	EIF2S1	UP
CRC	TTL	UP		RCC	ATF4	UP
CRC	CPNE9	UP		RCC	SLC6A3	UP
CRC	CTTN	UP		RCC	NDUFA4L2	UP
CRC	ALCAM	UP		RCC	COX4I2	UP
CRC	FN1	UP		RCC	BCL2	UP
CRC	ADNP	UP		RCC	VDAC1	UP
CRC	GDI1	UP		RCC	CALM3	UP
CRC	HSP90AB1	UP		RCC	PPP3CC	UP
CRC	IFRD1	UP		RCC	PPP3R1	UP
CRC	DRAXIN	UP		RCC	FASLG	UP
CRC	ARHGAP4	UP		RCC	FAS	UP
CRC	LIMK1	UP		RCC	FADD	UP
CRC	CDKL3	UP		RCC	CASP8	UP
CRC	BCL11A	UP		RCC	BID	UP
CRC	SEMA4C	UP		RCC	BAX	UP
CRC	PAK6	UP		RCC	LRRK2	UP
CRC	SMURF1	UP		RCC	HTRA2	UP
CRC	RNF6	UP		RCC	TRAP1	UP
CRC	RYK	UP		RCC	APAF1	UP
CRC	SEMA3F	UP		RCC	CASP3	UP
CRC	RTN4R	UP		RCC	SQSTM1	UP
CRC	AURKA	UP		RCC	MAP1LC3C	UP
CRC	RASAL1	UP		RCC	MAP1LC3B	UP
CRC	SEMA7A	UP		RCC	TBK1	UP
CRC	SSNA1	UP		RCC	TANK	UP
CRC	CPNE1	UP		RCC	WDR41	UP
CRC	LHX2	UP		RCC	C9orf72	UP
CRC	FMR1	UP		RCC	RAB8A	UP
CRC	CLCN1	UP		RCC	ULK1	UP
CRC	NXPH4	UP		RCC	ULK2	UP
CRC	AGRP	UP		RCC	NRBF2	UP
CRC	NPPA	UP		RCC	RAC1	UP
CRC	NPPB	UP		RCC	TNFRSF1A	UP
CRC	GPR143	UP		RCC	TNFRSF1B	UP
CRC	GPR84	UP		RCC	DAXX	UP
CRC	PROK2	UP		RCC	MAPK11	UP
CRC	PAH	UP		RCC	GPX7	UP
CRC	ALDH5A1	UP		RCC	GPX1	UP
CRC	SLC7A11	UP		RCC	GPX8	UP
CRC	AGTPBP1	UP		RCC	PRPH	UP
CRC	GCHFR	UP		RCC	NEFL	UP
CRC	SCRIB	UP		RCC	KLC1	UP
CRC	VAC14	UP		RCC	TUBA1B	UP
CRC	RALA	UP		RCC	TUBA3C	UP
CRC	CACNG8	UP		RCC	TUBA1A	UP
CRC	GPC4	UP		RCC	TUBA1C	UP
CRC	NETO2	UP		RCC	TUBA8	UP
CRC	VPS35	UP		RCC	TUBA3E	UP
CRC	GRIP2	UP		RCC	TUBA3D	UP
CRC	AP3D1	UP		RCC	TUBB6	UP
CRC	TOR1A	UP		RCC	TUBB	UP
CRC	SLC22A1	UP		RCC	CSNK2A2	UP
CRC	SLC22A3	UP		RCC	CSNK2B	UP
CRC	SLC22A2	UP		RCC	BDNF	UP
CRC	SNAP47	UP		RCC	DCTN2	UP
CRC	CTBP2	UP		RCC	DCTN4	UP
CRC	GIT1	UP		RCC	DCTN6	UP
CRC	ASIC1	UP		RCC	ACTR1B	UP
CRC	PDZD11	UP		RCC	DNAH11	UP
CRC	PPT1	UP		RCC	DNAH14	UP
CRC	FER1L4	UP		RCC	CAMK2D	UP
CRC	DNAJC5	UP		RCC	CAPN1	UP
CRC	SYN3	UP		RCC	CDK5R1	UP
CRC	FBXL20	UP		RCC	DKK1	UP
CRC	PPFIA3	UP		RCC	DKK2	UP
CRC	CASK	UP		RCC	WNT2B	UP
CRC	SYT12	UP		RCC	FZD1	UP
CRC	SLC4A8	UP		RCC	FZD4	UP
CRC	FLOT1	UP		RCC	FZD9	UP
CRC	SLC29A1	UP		RCC	CSNK1E	UP
CRC	SLC29A2	UP		RCC	DVL2	UP
CRC	ICA1	UP		RCC	AXIN1	UP
CRC	SLC6A6	UP		RCC	CSNK1A1	UP
CRC	AKT1S1	UP		RCC	AGER	UP
CRC	CPT1C	UP		RCC	HRAS	UP
CRC	CNIH3	UP		RCC	KRAS	UP
CRC	ABHD12	UP		RCC	NRAS	UP
CRC	PORCN	UP		RCC	MAPK1	UP
CRC	CLCF1	UP		RCC	MAPK3	UP
CRC	NIPSNAP1	UP		RCC	CYBB	UP
CRC	ANXA9	UP		RCC	RELA	UP
CRC	FNTA	UP		RCC	NFKB1	UP
CRC	LY6E	UP		RCC	IL1A	UP
CRC	LY6G6D	UP		RCC	IL1B	UP
CRC	EPHB2	UP		RCC	CSF1	UP
CRC	EPHB3	UP		RCC	SLC38A1	UP
CRC	NTM	UP		RCC	SLC38A2	UP
CRC	PCDH12	UP		RCC	SHANK3	UP
CRC	ROBO1	UP		RCC	TRPC1	UP
CRC	ROBO2	UP		RCC	PLA2G4C	UP
CRC	YWHAZ	UP		RCC	PLA2G4D	UP
CRC	BACE1	UP		RCC	PLD2	UP
CRC	ENO2	UP		RCC	ADCY2	UP
CRC	INHBA	UP		RCC	ADCY3	UP
CRC	MCM2	UP		RCC	ADCY4	UP
CRC	PLK2	UP		RCC	ADCY5	UP
CRC	PPP1R9B	UP		RCC	ADCY7	UP
CRC	PROX1	UP		RCC	ADCY8	UP
CRC	RHEB	UP		RCC	GNAI3	UP
CRC	SHARPIN	UP		RCC	GNAI2	UP
CRC	SOX9	UP		RCC	GNB1	UP
CRC	ARTN	UP		RCC	GNB2	UP
CRC	CXCL16	UP		RCC	GNB4	UP
CRC	PLXNB1	UP		RCC	GNG2	UP
CRC	ICAM5	UP		RCC	GNG10	UP
CRC	CLDN1	UP		RCC	GNG11	UP
CRC	ITGA6	UP		RCC	GNGT1	UP
CRC	ITGB4	UP		RCC	GNGT2	UP
CRC	BYSL	UP		RCC	SLC1A3	UP
CRC	MMP13	UP		RCC	GLUL	UP
CRC	MMP1	UP		RCC	GAD2	UP
CRC	MMP11	UP		RCC	NSF	UP
CRC	MIF	UP		RCC	SLC12A5	UP
CRC	HMGA2	UP		RCC	SLC6A1	UP
CRC	PDPN	UP		RCC	SLC18A3	UP
CRC	SDC1	UP		RCC	KCNQ3	UP
CRC	SHH	UP		RCC	KCNJ2	UP
CRC	MKI67	UP		RCC	PIK3CG	UP
CRC	KIF14	UP		RCC	PIK3R5	UP
CRC	DAD1	UP		RCC	PIK3R6	UP
CRC	CORO1C	UP		RCC	CREB3	UP
CRC	CCND1	UP		RCC	CREB3L3	UP
CRC	PKM	UP		RCC	CREB3L4	UP
CRC	LGALS1	UP		RCC	CREB5	UP
CRC	APOC1	UP		RCC	CAMK4	UP
CRC	SOX11	UP		RCC	FYN	UP
CRC	NOTCH4	UP		RCC	PIK3CD	UP
CRC	MAGEA6	UP		RCC	PIK3R3	UP
CRC	MMP7	UP		RCC	SLC18A2	UP
CRC	KRT4	UP		RCC	CALY	UP
CRC	KRT6B	UP		RCC	ATF2	UP
CRC	CCNB2	UP		RCC	PPP1CC	UP
CRC	CDK1	UP		RCC	ARRB2	UP
CRC	CDKN3	UP		RCC	PPP2R2A	UP
CRC	RRM2	UP		RCC	CYP2C8	UP
CRC	TOP2A	UP		RCC	CYP2J2	UP
CRC	MAD2L1	UP		RCC	ALOX5	UP
CRC	TTK	UP		RCC	ALOX12B	UP
CRC	BUB1B	UP		RCC	ALOX15B	UP
CRC	KIF11	UP		RCC	PTGS1	UP
CRC	NUSAP1	UP		RCC	KCND2	UP
CRC	MMP2	UP		RCC	DUSP1	UP
CRC	MMP9	UP		RCC	RAP1B	UP
CRC	MAGEA3	UP		RCC	CREBBP	UP
CRC	CXCL8	UP		RCC	RPS6KA3	UP
CRC	CCNB1	UP		RCC	GUCY1A2	UP
CRC	CHRM2	DOWN		RCC	GNA12	UP
CRC	ADRA1A	DOWN		RCC	GNA13	UP
CRC	ADRA1B	DOWN		RCC	LYN	UP
CRC	ADRA1D	DOWN		RCC	DAGLB	UP
CRC	ADRA2A	DOWN		RCC	MGLL	UP
CRC	ADRA2B	DOWN		RCC	STX2	UP
CRC	ADRB1	DOWN		RCC	SNAP25	UP
CRC	ADRB2	DOWN		RCC	CLTCL1	UP
CRC	ADRB3	DOWN		RCC	AP2A1	UP
CRC	DRD5	DOWN		RCC	AP2M1	UP
CRC	HRH2	DOWN		RCC	AP2S1	UP
CRC	HTR2A	DOWN		RCC	TCIRG1	UP
CRC	HTR2B	DOWN		RCC	ATP6V0A2	UP
CRC	HTR4	DOWN		RCC	NGF	UP
CRC	HTR7	DOWN		RCC	SH2B2	UP
CRC	AGTR1	DOWN		RCC	SH2B3	UP
CRC	KNG1	DOWN		RCC	GRB2	UP
CRC	BDKRB2	DOWN		RCC	SOS1	UP
CRC	C3	DOWN		RCC	CRKL	UP
CRC	CCKAR	DOWN		RCC	RAPGEF1	UP
CRC	EDN2	DOWN		RCC	MAP2K5	UP
CRC	EDN3	DOWN		RCC	MAPK7	UP
CRC	EDNRB	DOWN		RCC	SHC1	UP
CRC	GALR1	DOWN		RCC	SHC2	UP
CRC	MC5R	DOWN		RCC	NFKBIA	UP
CRC	NMUR1	DOWN		RCC	NFKBIE	UP
CRC	NPY	DOWN		RCC	FOXO3	UP
CRC	PYY	DOWN		RCC	MATK	UP
CRC	PPY	DOWN		RCC	NGFR	UP
CRC	NPY1R	DOWN		RCC	ARHGDIB	UP
CRC	NPY2R	DOWN		RCC	ARHGDIA	UP
CRC	NPY5R	DOWN		RCC	JUN	UP
CRC	NTS	DOWN		RCC	TP53	UP
CRC	NTSR1	DOWN		RCC	ZNF274	UP
CRC	PENK	DOWN		RCC	RIPK2	UP
CRC	PNOC	DOWN		RCC	IRAK1	UP
CRC	OPRL1	DOWN		RCC	IRAK2	UP
CRC	QRFPR	DOWN		RCC	IRAK3	UP
CRC	SST	DOWN		RCC	IRAK4	UP
CRC	SSTR1	DOWN		RCC	IKBKB	UP
CRC	SSTR2	DOWN		RCC	ITGB1	UP
CRC	TAC1	DOWN		RCC	PER2	UP
CRC	TACR1	DOWN		RCC	MAP2	UP
CRC	TACR2	DOWN		RCC	TRIM46	UP
CRC	TAC3	DOWN		RCC	NFATC4	UP
CRC	AVPR1A	DOWN		RCC	RAPGEF2	UP
CRC	AVPR2	DOWN		RCC	RAB3GAP1	UP
CRC	CTSG	DOWN		RCC	SYT11	UP
CRC	GZMA	DOWN		RCC	EEF2K	UP
CRC	PRSS3	DOWN		RCC	WASF1	UP
CRC	PRSS2	DOWN		RCC	IL6R	UP
CRC	F2RL1	DOWN		RCC	SULF1	UP
CRC	MCHR2	DOWN		RCC	SULF2	UP
CRC	TSHR	DOWN		RCC	DTNBP1	UP
CRC	PTGDR	DOWN		RCC	LHX6	UP
CRC	PTGER2	DOWN		RCC	VEGFA	UP
CRC	PTGER3	DOWN		RCC	NRP1	UP
CRC	PTGER4	DOWN		RCC	NLGN1	UP
CRC	PTGFR	DOWN		RCC	ASTN2	UP
CRC	TBXA2R	DOWN		RCC	NINJ2	UP
CRC	ADORA3	DOWN		RCC	NLGN4X	UP
CRC	P2RY2	DOWN		RCC	NRXN3	UP
CRC	P2RY1	DOWN		RCC	NRG3	UP
CRC	P2RY4	DOWN		RCC	COL3A1	UP
CRC	P2RY10	DOWN		RCC	FBXO45	UP
CRC	P2RY14	DOWN		RCC	FGFR1	UP
CRC	P2RY8	DOWN		RCC	SRGAP2	UP
CRC	P2RY13	DOWN		RCC	ASPM	UP
CRC	CNR1	DOWN		RCC	DISC1	UP
CRC	CNR2	DOWN		RCC	ITGA3	UP
CRC	GNRH1	DOWN		RCC	CEP85L	UP
CRC	LPAR1	DOWN		RCC	MAP1B	UP
CRC	S1PR1	DOWN		RCC	MDK	UP
CRC	INSL5	DOWN		RCC	MEF2C	UP
CRC	CYSLTR1	DOWN		RCC	NDN	UP
CRC	CYSLTR2	DOWN		RCC	PLXNA1	UP
CRC	GCG	DOWN		RCC	DDIT4	UP
CRC	GCGR	DOWN		RCC	POU4F1	UP
CRC	GLP2R	DOWN		RCC	NDE1	UP
CRC	PTH1R	DOWN		RCC	PLXNA3	UP
CRC	ADCYAP1	DOWN		RCC	AXL	UP
CRC	ADCYAP1R1	DOWN		RCC	SEMA6A	UP
CRC	VIP	DOWN		RCC	CX3CL1	UP
CRC	VIPR1	DOWN		RCC	TWIST1	UP
CRC	VIPR2	DOWN		RCC	CXCR4	UP
CRC	GABBR1	DOWN		RCC	FBXO31	UP
CRC	GPR156	DOWN		RCC	NDEL1	UP
CRC	GRIN2A	DOWN		RCC	EOMES	UP
CRC	GRIN3A	DOWN		RCC	NTNG2	UP
CRC	GABRA2	DOWN		RCC	NRP2	UP
CRC	GABRB3	DOWN		RCC	NAV1	UP
CRC	GABRB2	DOWN		RCC	ARHGEF2	UP
CRC	GABRG1	DOWN		RCC	DCLK1	UP
CRC	GABRG2	DOWN		RCC	KIF20B	UP
CRC	LYNX1	DOWN		RCC	KIAA0319	UP
CRC	PATE2	DOWN		RCC	TMOD2	UP
CRC	CHRNA1	DOWN		RCC	PTEN	UP
CRC	CHRNA3	DOWN		RCC	CDH4	UP
CRC	CHRNA7	DOWN		RCC	SEMA6B	UP
CRC	P2RX1	DOWN		RCC	SEMA4F	UP
CRC	P2RX2	DOWN		RCC	SEMA4B	UP
CRC	P2RX4	DOWN		RCC	TWF2	UP
CRC	P2RX6	DOWN		RCC	CYFIP1	UP
CRC	GRIA1	DOWN		RCC	FN1	UP
CRC	GRIA2	DOWN		RCC	ADNP	UP
CRC	GRIA3	DOWN		RCC	GDI1	UP
CRC	GRIA4	DOWN		RCC	HSP90AB1	UP
CRC	GRIK1	DOWN		RCC	IFRD1	UP
CRC	GRIK2	DOWN		RCC	ITGA4	UP
CRC	GRIK3	DOWN		RCC	ARHGAP4	UP
CRC	GRIK5	DOWN		RCC	LIMK1	UP
CRC	GRID1	DOWN		RCC	EIF2AK4	UP
CRC	GRID2	DOWN		RCC	MT3	UP
CRC	GLRA2	DOWN		RCC	CDKL3	UP
CRC	TRPV1	DOWN		RCC	TRPV2	UP
CRC	NR3C1	DOWN		RCC	BCL11A	UP
CRC	GH1	DOWN		RCC	SEMA5B	UP
CRC	GHR	DOWN		RCC	SEMA4C	UP
CRC	THRB	DOWN		RCC	DIP2B	UP
CRC	LEP	DOWN		RCC	CPNE5	UP
CRC	LEPR	DOWN		RCC	RYK	UP
CRC	MAPT	DOWN		RCC	SEMA3F	UP
CRC	SNCA	DOWN		RCC	SLIT1	UP
CRC	ATXN1	DOWN		RCC	AURKA	UP
CRC	PRNP	DOWN		RCC	LLPH	UP
CRC	GNAQ	DOWN		RCC	CPNE1	UP
CRC	PRKCA	DOWN		RCC	SPAG9	UP
CRC	PRKCB	DOWN		RCC	LHX2	UP
CRC	TRPC3	DOWN		RCC	KCNMB3	UP
CRC	ITPR1	DOWN		RCC	GPER1	UP
CRC	ITPR2	DOWN		RCC	SCN1B	UP
CRC	RYR1	DOWN		RCC	CNTNAP1	UP
CRC	RYR3	DOWN		RCC	CLU	UP
CRC	DLG4	DOWN		RCC	TENM1	UP
CRC	ATP2A3	DOWN		RCC	NXPH4	UP
CRC	PSEN1	DOWN		RCC	CPE	UP
CRC	UCHL1	DOWN		RCC	GPR171	UP
CRC	UBA7	DOWN		RCC	GPR84	UP
CRC	UBE2J1	DOWN		RCC	SCG5	UP
CRC	UBE2G1	DOWN		RCC	PRIMA1	UP
CRC	MAPK10	DOWN		RCC	SLC7A11	UP
CRC	EIF2AK3	DOWN		RCC	EFNB2	UP
CRC	PINK1	DOWN		RCC	HPCA	UP
CRC	NDUFA1	DOWN		RCC	RALA	UP
CRC	NDUFA5	DOWN		RCC	NUMB	UP
CRC	NDUFB1	DOWN		RCC	GPC6	UP
CRC	NDUFB7	DOWN		RCC	ADAM10	UP
CRC	NDUFB8	DOWN		RCC	NETO2	UP
CRC	NDUFS1	DOWN		RCC	VPS35	UP
CRC	NDUFS4	DOWN		RCC	TOR1A	UP
CRC	NDUFS7	DOWN		RCC	SLC29A4	UP
CRC	SDHA	DOWN		RCC	PRRT2	UP
CRC	SDHD	DOWN		RCC	STXBP5	UP
CRC	UQCR11	DOWN		RCC	CTBP2	UP
CRC	COX6B2	DOWN		RCC	SNAPIN	UP
CRC	COX6C	DOWN		RCC	BLOC1S6	UP
CRC	COX7A1	DOWN		RCC	MYOF	UP
CRC	COX7C	DOWN		RCC	GIT1	UP
CRC	BCL2	DOWN		RCC	PPT1	UP
CRC	TOMM40L	DOWN		RCC	MCTP2	UP
CRC	CALM2	DOWN		RCC	SNCG	UP
CRC	CALM1	DOWN		RCC	SYN1	UP
CRC	PPP3CA	DOWN		RCC	MCTP1	UP
CRC	PPP3CB	DOWN		RCC	FER1L4	UP
CRC	PPP3CC	DOWN		RCC	DYSF	UP
CRC	BAD	DOWN		RCC	DOC2A	UP
CRC	FAS	DOWN		RCC	FBXL20	UP
CRC	LRRK2	DOWN		RCC	CASK	UP
CRC	SLC25A4	DOWN		RCC	STX11	UP
CRC	IFT57	DOWN		RCC	SNAP23	UP
CRC	MFN2	DOWN		RCC	SYT12	UP
CRC	OPTN	DOWN		RCC	SNAP29	UP
CRC	TANK	DOWN		RCC	FLOT1	UP
CRC	RAB39B	DOWN		RCC	SLC6A8	UP
CRC	ULK2	DOWN		RCC	PCSK6	UP
CRC	PIK3C3	DOWN		RCC	SPRY1	UP
CRC	ATG2B	DOWN		RCC	CORO1A	UP
CRC	WIPI1	DOWN		RCC	ZDHHC17	UP
CRC	ZFYVE1	DOWN		RCC	AKT1S1	UP
CRC	FIG4	DOWN		RCC	CPT1C	UP
CRC	SPG11	DOWN		RCC	EPS8	UP
CRC	TNFRSF1A	DOWN		RCC	ABHD12	UP
CRC	MAP2K6	DOWN		RCC	SHISA9	UP
CRC	NOS1	DOWN		RCC	OSMR	UP
CRC	CCS	DOWN		RCC	ASIP	UP
CRC	GPX3	DOWN		RCC	FNTA	UP
CRC	CAT	DOWN		RCC	LY6E	UP
CRC	PRPH	DOWN		RCC	LY6H	UP
CRC	NEFL	DOWN		RCC	A2M	UP
CRC	NEFM	DOWN		RCC	EMB	UP
CRC	KIF5A	DOWN		RCC	EPHA3	UP
CRC	KIF5C	DOWN		RCC	EXT1	UP
CRC	KLC4	DOWN		RCC	PLXND1	UP
CRC	TUBAL3	DOWN		RCC	PCDH12	UP
CRC	TUBB6	DOWN		RCC	ROBO4	UP
CRC	TUBB2A	DOWN		RCC	DSCAML1	UP
CRC	TUBB4A	DOWN		RCC	ROBO1	UP
CRC	TUBB2B	DOWN		RCC	YWHAZ	UP
CRC	DCTN2	DOWN		RCC	CALB2	UP
CRC	ACTR10	DOWN		RCC	ENO2	UP
CRC	HAP1	DOWN		RCC	FABP7	UP
CRC	DNALI1	DOWN		RCC	INHBA	UP
CRC	DNAL4	DOWN		RCC	MCM2	UP
CRC	CAMK2A	DOWN		RCC	NPTX2	UP
CRC	CAMK2D	DOWN		RCC	PLK2	UP
CRC	CAMK2B	DOWN		RCC	PPP1R9B	UP
CRC	CAMK2G	DOWN		RCC	SHARPIN	UP
CRC	CAPN2	DOWN		RCC	SOX9	UP
CRC	CASP7	DOWN		RCC	NRTN	UP
CRC	WNT2B	DOWN		RCC	CXCL16	UP
CRC	WNT5B	DOWN		RCC	CXCR6	UP
CRC	WNT9A	DOWN		RCC	CCR7	UP
CRC	FZD1	DOWN		RCC	PLXNA2	UP
CRC	FZD7	DOWN		RCC	CLDN1	UP
CRC	FZD4	DOWN		RCC	ITGB4	UP
CRC	FZD5	DOWN		RCC	BYSL	UP
CRC	FRAT1	DOWN		RCC	VCAM1	UP
CRC	APC	DOWN		RCC	MMP1	UP
CRC	ARAF	DOWN		RCC	MMP11	UP
CRC	RAF1	DOWN		RCC	MIF	UP
CRC	MAPK3	DOWN		RCC	EPAS1	UP
CRC	CSF1	DOWN		RCC	MKI67	UP
CRC	SLC17A8	DOWN		RCC	KIF14	UP
CRC	SLC17A7	DOWN		RCC	MALT1	UP
CRC	DLGAP1	DOWN		RCC	CAV1	UP
CRC	TRPC1	DOWN		RCC	PIM2	UP
CRC	HOMER2	DOWN		RCC	CORO1C	UP
CRC	PLA2G4A	DOWN		RCC	CCND1	UP
CRC	PLA2G4F	DOWN		RCC	PKM	UP
CRC	PLD1	DOWN		RCC	LGALS1	UP
CRC	ADCY2	DOWN		RCC	SCG2	UP
CRC	ADCY5	DOWN		RCC	APOC1	UP
CRC	ADCY6	DOWN		RCC	MCAM	UP
CRC	ADCY9	DOWN		RCC	NLRC4	UP
CRC	PRKACA	DOWN		RCC	SOX11	UP
CRC	PRKACB	DOWN		RCC	NOTCH4	UP
CRC	GNAI1	DOWN		RCC	GAL3ST4	UP
CRC	GNAO1	DOWN		RCC	TMEM140	UP
CRC	GNB1	DOWN		RCC	CXCR2	UP
CRC	GNB4	DOWN		RCC	CCNB2	UP
CRC	GNG2	DOWN		RCC	CDK1	UP
CRC	GNG3	DOWN		RCC	CDKN3	UP
CRC	GNG7	DOWN		RCC	RRM2	UP
CRC	GNG8	DOWN		RCC	TOP2A	UP
CRC	GNG11	DOWN		RCC	MAD2L1	UP
CRC	GNG12	DOWN		RCC	TTK	UP
CRC	CACNA1A	DOWN		RCC	BUB1B	UP
CRC	SLC1A1	DOWN		RCC	KIF11	UP
CRC	GABARAP	DOWN		RCC	NUSAP1	UP
CRC	GABARAPL1	DOWN		RCC	CX3CR1	UP
CRC	GABARAPL2	DOWN		RCC	CCR2	UP
CRC	TRAK2	DOWN		RCC	CCL2	UP
CRC	PLCL1	DOWN		RCC	MMP9	UP
CRC	SLC6A12	DOWN		RCC	CCL5	UP
CRC	CHAT	DOWN		RCC	CCR5	UP
CRC	ACHE	DOWN		RCC	CXCL13	UP
CRC	GNA11	DOWN		RCC	CD74	UP
CRC	KCNQ4	DOWN		RCC	CCNB1	UP
CRC	KCNQ5	DOWN		RCC	CHRM1	DOWN
CRC	KCNJ4	DOWN		RCC	CHRM2	DOWN
CRC	PIK3CG	DOWN		RCC	CHRM3	DOWN
CRC	PIK3R6	DOWN		RCC	ADRA1A	DOWN
CRC	FOS	DOWN		RCC	ADRA1D	DOWN
CRC	CREB1	DOWN		RCC	ADRA2A	DOWN
CRC	CREB3L1	DOWN		RCC	ADRA2C	DOWN
CRC	CREB3L3	DOWN		RCC	ADRB1	DOWN
CRC	CREB5	DOWN		RCC	DRD2	DOWN
CRC	CAMK4	DOWN		RCC	HTR1A	DOWN
CRC	JAK2	DOWN		RCC	TAAR8	DOWN
CRC	FYN	DOWN		RCC	AGTR1	DOWN
CRC	PIK3CD	DOWN		RCC	AGTR2	DOWN
CRC	PIK3R1	DOWN		RCC	APELA	DOWN
CRC	AKT3	DOWN		RCC	KNG1	DOWN
CRC	SLC5A7	DOWN		RCC	BDKRB1	DOWN
[truncated: 3,085 more rows]
