# Supplementary material for: Unveiling a novel cancer hallmark by evaluation of neural infiltration in cancer
Source: Brief Bioinform. 2025 Mar 7;26(2):bbaf082. doi: 10.1093/bib/bbaf082 (PMC11886572; doi:10.1093/bib/bbaf082)
Supplement: Table_S5_bbaf082 [file table_s5_bbaf082.xlsx]

## Sheet: Sheet1
Table S5. Independent bulk validation datasets.
Datasets	Cancer type	Download	Dataset	Cancer samples	Clinical characteristics
PDAC_GSE102238	PDAC	GEO	GSE102238	PDAC and normal tissue from patients diagnosed with PNI (n=28)	Perineural Invasion
HNSC_TCGA	HNSC	TCGA	TCGA-HNSC	HNSC samples with PNI (164) or without PNI (186)	Perineural Invasion
LUAD_2022Soltis	LUAD	PMID: 36384096	2022Soltis	87	Primary/Recurrent, T stage, N stage, Stage, Grade, Tumor purity, Immue score, Stromal score
LUAD_2020Gillette	LUAD	PMID: 32649874	2020Gillette	110	Tumor purity, Immue score, Stromal score, Stemness index
LUAD_GSE11969	LUAD	GEO	GSE11969	106	Primary/Recurrent, OS, T stage, N stage, Stage, Grade
LUAD_GSE68465	LUAD	GEO	GSE68465	443	PFS, T stage, N stage, Grade
Glioma_mRNAseq693	LGG, GBM	CGGA	mRNAseq_693	693	Primary/Recurrent, OS, Grade
Glioma_mRNAseq325	LGG, GBM	CGGA	mRNAseq_325	325	Primary/Recurrent, OS, Grade
Glioma_mRNA-array301	LGG, GBM	CGGA	mRNA-array_301	301	OS, Grade
Glioma_GSE4290	Astrocytoma, oligodendroglioma and GBM	GEO	GSE4290	270	Grade
Glioma_E-MTAB-3892	Astrocytoma, oligodendroglioma and GBM	ArrayExpress	E-MTAB-3892	170	Grade
Glioma_GSE108474	Glioma	GEO	GSE108474	514	OS, Grade
BC_GSE31448	Invasive BC	GEO	GSE31448	353	T stage, N stage, Grade
BC_GSE25307	BC	GEO	GSE25307	566	OS, Grade
BC_GSE22219	Early primary BC	GEO	GSE22219	216	RFS, Grade, Tumor size
BC_2018SMC	BC	cBioPortal	Breast Cancer (SMC 2018)	168	Tumor purity
BC_METABRIC	BC	cBioPortal	Breast Cancer (METABRIC, Nature 2012 & Nat Commun 2016)	1980	Stage, Grade, Tumor size, OS, PFS
PCa_GSE116918	PCa	GEO	GSE116918	248	T stage
PCa_2010MSK	PRAD	cBioPortal	Prostate Adenocarcinoma (MSK, Cancer Cell 2010)	156	T stage
PCa_E-MTAB-6128	PRAD	ArrayExpress	E-MTAB-6128	101	Tumor cell content
HNSC_GSE117973	Primary HNSC	GEO	GSE117973	77	Tumor cell content
HNSC_GSE65858	HNSC	GEO	GSE65858	270	T stage, N stage, Stage
SKCM_2019DFCI	Metastatic melanoma	cBioPortal	Metastatic Melanoma (DFCI, Nature Medicine 2019)	121	Primary/Metastasis, Tumor purity
SKCM_GSE65904	Metastatic melanoma	GEO	GSE65904	214	MFS (distant metastasis free survival,)
SKCM_GSE190113	Acral melanoma	GEO	GSE190113	105	N stage, Stage, Tumor purity
RCC_GSE73731	Clear cell RCC	GEO	GSE73731	265	Stage, Grade
RCC_GSE19949	Primary RCC	GEO	GSE19949	113	Primary/Metastasis
PAAD_2021CPTAC	PDAC	cBioPortal	Pancreatic Ductal Adenocarcinoma (CPTAC, Cell 2021)	140	Tumor size
OV_GSE26193	Ovarian carcinoma	GEO	GSE26193	107	Stage, Grade
OV_GSE51088	Ovarian Cancer	GEO	GSE51088	135	Stage, Grade
