# Supplementary material for: Unveiling a novel cancer hallmark by evaluation of neural infiltration in cancer
Source: Brief Bioinform. 2025 Mar 7;26(2):bbaf082. doi: 10.1093/bib/bbaf082 (PMC11886572; doi:10.1093/bib/bbaf082)
Supplement: Table_S6_bbaf082 [file table_s6_bbaf082.xlsx]

## Sheet: Sheet1
Table S6. Spearman correlation between stage/grade and C-Neural scores.
1. TCGA
Cancer	Dataset	Stage/Grade	Total samples used for test	P value	Correlation
LUAD	TCGA	T	507	1.4e-04	0.17
LUAD	TCGA	N	498	1.6e-03	0.14
LUAD	TCGA	M	368	0.32	0.051
LUAD	TCGA	Stage	503	2.1e-03	0.14
COAD	TCGA	T	450	0.28	-0.05
COAD	TCGA	N	451	0.77	-0.014
COAD	TCGA	M	394	0.65	0.023
COAD	TCGA	Stage	440	0.59	0.026
READ	TCGA	T	161	0.019	-0.18
READ	TCGA	N	159	0.26	-0.09
READ	TCGA	M	146	0.71	0.031
READ	TCGA	Stage	153	0.25	-0.094
LGG	TCGA	Grade	498	8.9e-07	0.22
BRCA	TCGA	T	1068	6.9e-04	0.10
BRCA	TCGA	N	1051	0.52	0.020
BRCA	TCGA	M	912	0.018	0.078
BRCA	TCGA	Stage	1048	0.022	0.071
PRAD	TCGA	T	478	0.092	0.077
PRAD	TCGA	N	412	0.050	0.096
PRAD	TCGA	M	443	0.99	-4.3e-04
HNSC	TCGA	T	484	7.9e-04	0.15
HNSC	TCGA	N	476	0.36	0.042
HNSC	TCGA	M	475	0.049	0.090
HNSC	TCGA	Stage	495	0.26	0.050
HNSC	TCGA	Grade	476	0.89	6.3e-03
SKCM	TCGA	T	101	0.18	0.14
SKCM	TCGA	N	87	0.21	-0.14
SKCM	TCGA	M	101	0.56	-0.058
SKCM	TCGA	Stage	98	0.77	-0.03
KIRC	TCGA	T	526	8.7e-04	0.14
KIRC	TCGA	N	255	0.38	0.055
KIRC	TCGA	M	516	6.6e-03	0.12
KIRC	TCGA	Stage	523	3.6e-04	0.16
KIRC	TCGA	Grade	518	0.049	0.087
KIRP	TCGA	T	283	2.2e-03	0.18
KIRP	TCGA	N	169	1.3e-03	0.25
KIRP	TCGA	M	213	0.44	0.054
KIRP	TCGA	Stage	269	2.7e-04	0.22
PAAD	TCGA	T	175	2.8e-03	0.22
PAAD	TCGA	N	172	0.52	0.049
PAAD	TCGA	M	83	0.47	0.080
PAAD	TCGA	Stage	174	0.018	0.18
PAAD	TCGA	Grade	175	3.2e-03	0.22
OV	TCGA	Stage	350	0.13	0.081
OV	TCGA	Grade	344	0.021	0.12
2. Idenpendent datasets
Cancer	Dataset	Stage/Grade	Total samples used for test	P value	Correlation
Breast	BC_GSE25307	Grade	360	1.6e-05	0.23
Breast	BC_GSE31448	T	278	0.045	0.12
Breast	BC_GSE31448	N	258	0.13	0.095
Breast	BC_GSE31448	Grade	258	9.5e-07	0.3
Breast	BC_GSE22219	Grade	191	2.5e-03	0.22
Breast	BC_METABRIC	Grade	1892	3.6e-25	0.24
Breast	BC_METABRIC	Stage	1454	2.3e-10	0.17
Glioma	Glioma_GSE108474	Grade	316	1.6e-15	0.43
Glioma	Glioma_E-MTAB-3892	Grade	169	9.3e-04	0.25
Glioma	Glioma_mRNAseq_693	Grade	693	2.0e-16	0.31
Glioma	Glioma_mRNAseq_325	Grade	325	4.2e-23	0.51
Glioma	Glioma_mRNA-array_301	Grade	301	1.0e-11	0.38
Glioma	Glioma_GSE4290	Grade	153	4.6e-10	0.48
HNSC	HNSC_GSE65858	T	270	6.7e-03	0.16
HNSC	HNSC_GSE65858	N	270	0.57	-0.034
HNSC	HNSC_GSE65858	Stage	270	0.73	0.021
LUAD	LUAD_2022Soltis	T	87	6.6e-04	0.36
LUAD	LUAD_2022Soltis	N	87	0.023	0.25
LUAD	LUAD_2022Soltis	Stage	87	3.2e-03	0.32
LUAD	LUAD_2022Soltis	Grade	87	0.020	0.25
LUAD	LUAD_GSE68465	N	443	0.020	0.11
LUAD	LUAD_GSE68465	T	443	1.4e-04	0.18
LUAD	LUAD_GSE68465	Grade	443	4.7e-14	0.35
LUAD	LUAD_GSE11969	T	90	8.0e-03	0.28
LUAD	LUAD_GSE11969	N	90	4.1e-03	0.3
LUAD	LUAD_GSE11969	Stage	90	3.1e-03	0.31
LUAD	LUAD_GSE11969	Grade	90	2.3e-04	0.38
OV	OV_GSE26193	Stage	107	0.25	0.11
OV	OV_GSE26193	Grade	107	6.7e-05	0.38
OV	OV_GSE51088	Stage	149	8.0e-05	0.32
OV	OV_GSE51088	Grade	149	3.5e-04	0.29
Prostate	PCa_GSE116918	T	223	8.6e-04	0.22
Prostate	PCa_2010MSK	T	144	3.4e-03	0.24
RCC	RCC_GSE73731	Stage	125	6.2e-03	0.24
RCC	RCC_GSE73731	Grade	256	4.1e-04	0.22
SKCM	SKCM_GSE190113	Stage	105	0.010	0.25
SKCM	SKCM_GSE190113	N	39	1.7e-03	0.49
