# Supplementary material for: Unveiling a novel cancer hallmark by evaluation of neural infiltration in cancer
Source: Brief Bioinform. 2025 Mar 7;26(2):bbaf082. doi: 10.1093/bib/bbaf082 (PMC11886572; doi:10.1093/bib/bbaf082)
Supplement: Table_S7_bbaf082 [file table_s7_bbaf082.xlsx]

## Sheet: Sheet1
Table S7. Pan-cancer scRNA-seq datasets.
Tissue type	Cancer type	Dataset	Tumor sample	Technology	Reference	Date
Lung	Lung cancer	Blueprint (Qian et al.)	29	10x	PMID: 32561858	2020
Lung	LUAD	GSE131907	15	10x	PMID: 32385277	2020
Lung	NSCLC	GSE127465	16	inDrop	PMID: 30979687	2019
Lung	NSCLC	GSE140819	5	10x	PMID: 32405060	2020
Lung	LUAD	GSE123902	7	10x	PMID: 32042191	2020
Lung	Early stage LUAD	GSE149655	2	10x	PMID: 32891189	2020
Lung	NSCLC	GSE136246	24	inDrop	PMID: 33854168	2021
Colorectum	CRC	Blueprint	14	10x	PMID: 32561858	2020
Colorectum	CRC	GSE132465	23	10x	PMID: 32451460	2020
Colorectum	CRC	GSE144735	12	10x	PMID: 32451460	2020
Colorectum	CRC	GSE132257	5	10x	PMID: 32451460	2020
Colorectum	CRC	GSE178341	68	10x	PMID: 34450029	2021
Colorectum	Metastatic CRC	GSE178318	3	10x	PMID: 34489408	2021
Colorectum	CRC	GSE161277	4	10x	PMID: 35221332	2021
Colorectum	Colon adenocarcinoma	GSE203612	1	inDrop	PMID: 35931863	2022
Colorectum	CRC	GSE166555	13	10x	PMID: 34409732	2021
Brain	Glioma	GSE117891	73 (15 patients)	10x	PMID: 37055795	2023
Brain	Glioma	GSE182109	44	10x	PMID: 35140215	2022
Brain	Glioma	syn26375549	11	10x	PMID: 34594038	2021
Brain	GBM	GSE228500	9	10x	PMID: 37142563	2023
Breast	BC	Blueprint (Qian et al.)	14	10x	PMID: 32561858	2020
Breast	TNBC	GSE118389	6	Smart_seq2	PMID: 30181541	2018
Breast	TNBC	GSE148673	7	10x	PMID: 33462507	2021
Breast	BC	GSE161529	34	10x	PMID: 33950524	2021
Breast	BC	GSE168410	5	Sort_seq	PMID: 34965952	2021
Breast	BC	GSE176078	26	10x	PMID: 34493872	2021
Breast	BC	GSE203612	3	inDrop	PMID: 35931863	2022
Breast	BC	GSE155109	9	10x	PMID: 36127427	2022
Prostate	PCa	GSE141445	10	10x	PMID: 33420488	2020
Prostate	PCa	GSE157703	2	10x	PMID: 33032611	2020
Prostate	PCa	GSE193337	4	10x	PMID: 35717322	2022
Prostate	PCa	GSE203612	1	inDrop	PMID: 35931863	2022
Prostate	PCa	GSE176031	26	Seq_well	PMID: 35013146	2021
Head and Neck	HNSC	GSE164690	15	10x	PMID: 34921143	2021
Head and Neck	HNSC	GSE195832	4	10x	PMID: 35262677	2022
Head and Neck	HNSC	GSE181919	20	10x	PMID: 36828832	2022
Head and Neck	Laryngeal squamous cell carcinoma	GSE150321	2	scFTD_seq	PMID: 32638385	2020
Head and Neck	Nasopharyngeal carcinoma	GSE150825	11	10x	PMID: 33750785	2021
Head and Neck	Anaplastic thyroid cancer	GSE148673	5	10x	PMID: 33462507	2021
Head and Neck	Nasopharyngeal carcinoma	GSE162025	10	10x	PMID: 33531485	2020
SKCM	Acral and cutaneous melanoma	GSE215121	8	10x	PMID: 36433984	2022
SKCM	Acral melanoma	GSE189889	9	10x	PMID: 35247927	2022
SKCM	Uveal melanoma	GSE139829	11	10x	PMID: 31980621	2020
SKCM	Melanoma	GSE115978	16 (treatment.naive)	10x	PMID: 30388455	2018
Kidney	RCC	GSE159115	8	10x	PMID: 34099557	2021
Kidney	RCC	GSE152938	4	10x	PMID: 34722263	2021
Kidney	Bilateral RCC	GSE171306	2	10x	PMID: 34168986	2021
Kidney	RCC	GSE203612	1	inDrop	PMID: 35931863	2022
Pancreas	PDAC	CRA001160	24	10x	PMID: 31273297	2019
Pancreas	PDAC	GSE154778	10	10x	PMID: 32988401	2020
Pancreas	Pancreatic cancer	GSE156405	4	10x	PMID: 34426439	2021
Pancreas	Pancreatic adenosquamous carcinoma	GSE165399	2	SCOPE_chip	PMID: 34326696	2021
Pancreas	Pancreatic cancer	GSE194247	5	10x		2022
Pancreas	Pancreatic cancer	GSE155698	17	10x	PMID: 34296197	2020
Pancreas	PDAC	GSE212966	6	10x		2022
Pancreas	PDAC	GSE205013	11	10x	PMID: 36781852	2023
Ovary	High-grade serous ovarian carcinoma	Blueprint (Qian et al.)	2	10x	PMID: 32561858	2020
Ovary	OV	GSE140819	1	10x	PMID: 32405060	2020
Ovary	OV	GSE203612	3	inDrop	PMID: 35931863	2022
Ovary	High-grade serous ovarian carcinoma	GSE211956	5	10x		2022
Ovary	OV	GSE130000	4	Drop_sep	PMID: 34992217	2020
Ovary	High-grade serous ovarian carcinoma	GSE158937	3	10x	PMID: 34553212	2020
Ovary	High-grade serous ovarian carcinoma	GSE184880	7	10x	PMID: 35675036	2022
Ovary	OV	GSE173682	4	10x	PMID: 34739872	2021
