# Supplementary material for: Unveiling a novel cancer hallmark by evaluation of neural infiltration in cancer
Source: Brief Bioinform. 2025 Mar 7;26(2):bbaf082. doi: 10.1093/bib/bbaf082 (PMC11886572; doi:10.1093/bib/bbaf082)
Supplement: Table_S8_bbaf082 [file table_s8_bbaf082.xlsx]

## Sheet: Sheet1
Table S8. Datasets for melanoma and NSCLC by immunotherapy.
Data type	Dataset	Cancer type	Samples	ICI treatment	Number of response/non-response	Download	Reference
Bulk	Melanoma_2019Liu	Advanced melanoma	119	Nivolumab: 51, Pembrolizumab: 68	CR: 16, PD: 56, PR: 31, SD: 16	Supplementary data of the article	31792460
Bulk	Melanoma_2019Gide	Melanoma	91	Ipilimumab + Nivolumab: 9, Ipilimumab + Pembrolizumab: 32 Nivolumab: 11, Pembrolizumab: 39	CR: 17, PD: 29, PR: 32, SD: 13	Supplementary data of the article"Synthetic lethality-mediated precision oncology via the tumor transcriptome" available via ZENODO repository: https://zenodo.org/record/4661265	30753825
Bulk	Melanoma_phs000452v3	Metastatic melanoma	153	Anti-PD-1	CR: 18, PD: 69, PR: 42, R: 3, SD: 21	phs000452, download from TIGER (Tumor Immunotherapy Gene Expression Resource): http://tiger.canceromics.org/#/home	26359337
Bulk	NSCLC_2023Ravi	Advanced NSCLC	136	Anti-PD(L)1 (Atezolizumab / Avelumab / Nivolumab / Pembrolizumab) : 118 Anti-PD(L)1 + Anti-CTLA4 (Durvalumab + Tremelimumab / Nivolumab + Ipilimumab): 11 Anti-PD(L)1 + Other (Atezolizumab + Epacadostat / Nivolumab + Gemcitabine / Nivolumab+LAG-3 / Nivolumab + Lirilumab / Nivolumab + Urelumab Pembrolizumab + Carboplatin + Pemetrexed): 7	CR: 8, PD: 45, PR: 44, SD: 39	Supplementary data of the article	37024582
Bulk	Melanoma_2015VanAllen	Metastatic melanoma	39	Ipilimumab	CR:2, PD:26, PR:5, SD:6	cBioPortal https://www.cbioportal.org/study/summary?id=skcm_dfci_2015	26359337
Bulk	BC_2022Wolf	Breast cancer (basal subtype)		Paclitaxel + Pembrolizumab	pCR: 25，Non-pCR: 13	GSE194040	35623341
Bulk	NSCLC_2023Hu_bulk	NSCLC	24	Anti-PD-1 Toripalimab: 12, Camrelizumab: 1, Sintilimab: 2, Cremlizumab:9	CR:3, PR:14, SD: 7	GSE207422	36869384
ScRNA-seq	NSCLC_2023Hu_sc	NSCLC	3 (Pre_biopsy)	Toripalimab: 2, Camrelizumab: 1	PR:1, SD: 1, NE: 1	GSE207422	36869384
