# Supplementary material for: Unveiling a novel cancer hallmark by evaluation of neural infiltration in cancer
Source: Brief Bioinform. 2025 Mar 7;26(2):bbaf082. doi: 10.1093/bib/bbaf082 (PMC11886572; doi:10.1093/bib/bbaf082)
Supplement: Table_S9_bbaf082 [file table_s9_bbaf082.xlsx]

## Sheet: Sheet1
Table S9. The formulas of transcriptomic ICI signatures or algorithms from published literatures
Method	Formula	Reference
VIGex	Using the 12 gene (CTLA-4, CD274, PDCD1, IL7R, FOXP3, CXCL9, CXCL10, CXCL11, IFNG, PRF1, GZMA, and GZMB) sum of the log2 of individual gene expression levels minus the average of the log2 of the individual specific gene expression level in the training data set divided by 12.	37572657
Zhou2023	Exp(MS4A6A)	37578930
Fischer2022	Exp(CD274)+Exp(XPA)+Exp(ERCC4)+Exp(ERCC2)	35174087
Zhang2022	(0.17)*Exp(CSF2)+(0.49)*Exp(NKG7)+(-0.11)*Exp(IL24)+(0.18)*Exp(GZMH)+(-0.31)*Exp(CD3D)+(-0.14)*Exp(CTSW)+(-0.12)*Exp(IL11)+(-0.18)*Exp(GZMK)+(-0.26)*Exp(CD3E)+(0.13)*Exp(HLA-DOA)+(-0.3)*Exp(GZMB)+(0.12)*Exp(CXCL1)+(0.13)*Exp(CCL19)+(0.09)*Exp(MMP1)+(0.1)*Exp(SERPINE1)+(-0.072)*Exp(PTHLH)+(-0.09)*Exp(GABRP)	35144208
Lv2022	(-0.121)*Exp(SOCS1)+(0.52)*Exp(IL10)+(-0.191)*Exp(CAMK4)+(-0.013)*Exp(CXCL13)+(-0.122)*Exp(KIR2DS4)+(-0.127)*Exp(TESPA1)+(-0.123)*Exp(CD70)+(-0.022)*Exp(ICAM4)	35088220
Li2022	Exp(HLA-C)+Exp(HLA-A)+Exp(CD8A)+Exp(NKG7)+Exp(CST7)+Exp(SRGN)+Exp(CALM3)+Exp(PSMB9)+Exp(COTL1)+Exp(LSP1)+Exp(LAG3)+Exp(PDCD1)+Exp(CLIC1)+Exp(CALM2)+Exp(CD74)+Exp(TUBB)+Exp(STMN1)+Exp(TPI1)+Exp(GAPDH)+Exp(HMGB1)+Exp(HMGB2)	34807232
Chen2021	(-0.18)*Exp(SFRP4)+(0.29)*Exp(CPXM1)+(-0.23)*Exp(COL5A1)	33097495
PD1	Exp(PD1)	28650338
PD-L1	Exp(PD-L1)	25428504
GEP	Exp(CCL5)+Exp(CD27)+Exp(PD-L1)+Exp(CD276)+Exp(CD8A)+Exp(CMKLR1)+Exp(CXCL9)+Exp(CXCR6)+Exp(HLA-DQA1)+Exp(HLA-DRB1)+Exp(HLA-E)+Exp(IDO1)+Exp(LAG3)+Exp(NKG7)+Exp(PDCD1LG2)+Exp(PSMB10)+Exp(STAT1)+Exp(TIGIT)	28650338
Note: "Exp" denoted gene expression value.
