# Supplementary material for: Unveiling a novel cancer hallmark by evaluation of neural infiltration in cancer
Source: Brief Bioinform. 2025 Mar 7;26(2):bbaf082. doi: 10.1093/bib/bbaf082 (PMC11886572; doi:10.1093/bib/bbaf082)
Supplement: Table_S10_bbaf082 [file table_s10_bbaf082.xlsx]

## Sheet: Sheet1
Table S10. Pharmacological screening data for cancer cell line.
Dataset	Download	Number of drugs	Cell line	Normalized expression	Drug response measures
Genomics of Drug Sensitivity in Cancer (GDSC1)	https://www.cancerrxgene.org/	378	GDSC (https://www.cancerrxgene.org/downloads/bulk_download)	RMA	IC50, AUC
Genomics of Drug Sensitivity in Cancer (GDSC2)	https://www.cancerrxgene.org/	288	GDSC (https://www.cancerrxgene.org/downloads/bulk_download)	RMA	IC50, AUC
Cancer Therapeutics Response Portal (CTRP)	CTD2 (https://www.cancer.gov/ccg/research/functional-genomics/ctd2/data-portal/broad-institute)	545	CCLE (https://depmap.org/portal/)	TPM	AUC
Profiling Relative Inhibition Simultaneously in Mixtures (PRISM)	Secondary PRISM Repurposing (https://depmap.org/repurposing)	1277	CCLE (https://depmap.org/portal/)	TPM	IC50, AUC, EC50
